# Supplementary material for: Motor learning induces myelin-related white matter changes revealed by MRI-based in vivo histology
Source: Commun Biol. 2026 Feb 15;9:380. doi: 10.1038/s42003-026-09712-w (PMC12992915; doi:10.1038/s42003-026-09712-w)
Supplement: Supplementary file 4 — Supplementary Data [file 42003_2026_9712_MOESM4_ESM.xlsx]

## Sheet: Figure3_ATR_R
ID	group	variable	time	value
av38	Controls	ficvf	t_0	0.837487
av38	Controls	ficvf	t_1	0.820261
av38	Controls	ficvf	t_2	0.806919
av38	Controls	fiso	t_0	0.121892
av38	Controls	fiso	t_1	0.0943615
av38	Controls	fiso	t_2	0.096428
av38	Controls	gratio	t_0	0.758451
av38	Controls	gratio	t_1	0.754237
av38	Controls	gratio	t_2	0.738816
av38	Controls	mt	t_0	3.37456
av38	Controls	mt	t_1	3.45655
av38	Controls	mt	t_2	3.63766
av38	Controls	odi	t_0	0.193509
av38	Controls	odi	t_1	0.193597
av38	Controls	odi	t_2	0.193801
av38	Controls	pd	t_0	75.9678
av38	Controls	pd	t_1	75.0125
av38	Controls	pd	t_2	75.9054
av38	Controls	r1	t_0	0.909287
av38	Controls	r1	t_1	0.953023
av38	Controls	r1	t_2	0.967631
av38	Controls	r2s	t_0	20.4644
av38	Controls	r2s	t_1	21.7966
av38	Controls	r2s	t_2	20.8792
bk32	Controls	ficvf	t_0	0.781453
bk32	Controls	ficvf	t_1	0.773432
bk32	Controls	ficvf	t_2	0.759051
bk32	Controls	fiso	t_0	0.116334
bk32	Controls	fiso	t_1	0.110271
bk32	Controls	fiso	t_2	0.0931399
bk32	Controls	gratio	t_0	0.772796
bk32	Controls	gratio	t_1	0.768529
bk32	Controls	gratio	t_2	0.766807
bk32	Controls	mt	t_0	3.03182
bk32	Controls	mt	t_1	3.09019
bk32	Controls	mt	t_2	3.12006
bk32	Controls	odi	t_0	0.237172
bk32	Controls	odi	t_1	0.23213
bk32	Controls	odi	t_2	0.23379
bk32	Controls	pd	t_0	77.7139
bk32	Controls	pd	t_1	80.5254
bk32	Controls	pd	t_2	77.657
bk32	Controls	r1	t_0	0.826611
bk32	Controls	r1	t_1	0.784693
bk32	Controls	r1	t_2	0.845011
bk32	Controls	r2s	t_0	18.2609
bk32	Controls	r2s	t_1	18.9036
bk32	Controls	r2s	t_2	18.3762
dx83	Controls	ficvf	t_0	0.786248
dx83	Controls	ficvf	t_1	0.770408
dx83	Controls	ficvf	t_2	0.771761
dx83	Controls	fiso	t_0	0.134749
dx83	Controls	fiso	t_1	0.131112
dx83	Controls	fiso	t_2	0.114379
dx83	Controls	gratio	t_0	0.724556
dx83	Controls	gratio	t_1	0.735208
dx83	Controls	gratio	t_2	0.733155
dx83	Controls	mt	t_0	3.62601
dx83	Controls	mt	t_1	3.45322
dx83	Controls	mt	t_2	3.51593
dx83	Controls	odi	t_0	0.274242
dx83	Controls	odi	t_1	0.268643
dx83	Controls	odi	t_2	0.274548
dx83	Controls	pd	t_0	76.5539
dx83	Controls	pd	t_1	77.5719
dx83	Controls	pd	t_2	76.2315
dx83	Controls	r1	t_0	0.947421
dx83	Controls	r1	t_1	0.924208
dx83	Controls	r1	t_2	0.942732
dx83	Controls	r2s	t_0	21.609
dx83	Controls	r2s	t_1	21.2967
dx83	Controls	r2s	t_2	21.1279
ex39	Controls	ficvf	t_0	0.709057
ex39	Controls	ficvf	t_1	0.769908
ex39	Controls	ficvf	t_2	0.761821
ex39	Controls	fiso	t_0	0.080272
ex39	Controls	fiso	t_1	0.117581
ex39	Controls	fiso	t_2	0.117593
ex39	Controls	gratio	t_0	0.737715
ex39	Controls	gratio	t_1	0.736827
ex39	Controls	gratio	t_2	0.736781
ex39	Controls	mt	t_0	3.40897
ex39	Controls	mt	t_1	3.49923
ex39	Controls	mt	t_2	3.47583
ex39	Controls	odi	t_0	0.198392
ex39	Controls	odi	t_1	0.198032
ex39	Controls	odi	t_2	0.197527
ex39	Controls	pd	t_0	73.8617
ex39	Controls	pd	t_1	74.2577
ex39	Controls	pd	t_2	75.702
ex39	Controls	r1	t_0	0.904993
ex39	Controls	r1	t_1	0.936041
ex39	Controls	r1	t_2	0.926477
ex39	Controls	r2s	t_0	19.2725
ex39	Controls	r2s	t_1	19.732
ex39	Controls	r2s	t_2	20.4023
gc90	Controls	ficvf	t_0	0.799221
gc90	Controls	ficvf	t_1	0.762166
gc90	Controls	ficvf	t_2	0.772373
gc90	Controls	fiso	t_0	0.14047
gc90	Controls	fiso	t_1	0.111053
gc90	Controls	fiso	t_2	0.124724
gc90	Controls	gratio	t_0	0.747028
gc90	Controls	gratio	t_1	0.732967
gc90	Controls	gratio	t_2	0.745264
gc90	Controls	mt	t_0	3.37576
gc90	Controls	mt	t_1	3.54704
gc90	Controls	mt	t_2	3.37369
gc90	Controls	odi	t_0	0.210948
gc90	Controls	odi	t_1	0.210578
gc90	Controls	odi	t_2	0.210975
gc90	Controls	pd	t_0	75.0007
gc90	Controls	pd	t_1	77.029
gc90	Controls	pd	t_2	75.7575
gc90	Controls	r1	t_0	0.958079
gc90	Controls	r1	t_1	0.929976
gc90	Controls	r1	t_2	0.910569
gc90	Controls	r2s	t_0	21.6267
gc90	Controls	r2s	t_1	21.9985
gc90	Controls	r2s	t_2	21.0097
gp72	Controls	ficvf	t_0	0.741797
gp72	Controls	ficvf	t_1	0.793263
gp72	Controls	ficvf	t_2	0.764064
gp72	Controls	fiso	t_0	0.0974484
gp72	Controls	fiso	t_1	0.123285
gp72	Controls	fiso	t_2	0.112586
gp72	Controls	gratio	t_0	0.736917
gp72	Controls	gratio	t_1	0.735958
gp72	Controls	gratio	t_2	0.738653
gp72	Controls	mt	t_0	3.44989
gp72	Controls	mt	t_1	3.54889
gp72	Controls	mt	t_2	3.45843
gp72	Controls	odi	t_0	0.230732
gp72	Controls	odi	t_1	0.244094
gp72	Controls	odi	t_2	0.242676
gp72	Controls	pd	t_0	78.6167
gp72	Controls	pd	t_1	76.5914
gp72	Controls	pd	t_2	76.9626
gp72	Controls	r1	t_0	0.900904
gp72	Controls	r1	t_1	0.936669
gp72	Controls	r1	t_2	0.918941
gp72	Controls	r2s	t_0	20.8956
gp72	Controls	r2s	t_1	20.4314
gp72	Controls	r2s	t_2	20.7515
hl18	Controls	ficvf	t_0	0.796575
hl18	Controls	ficvf	t_1	0.799662
hl18	Controls	ficvf	t_2	0.760885
hl18	Controls	fiso	t_0	0.137241
hl18	Controls	fiso	t_1	0.125985
hl18	Controls	fiso	t_2	0.0945326
hl18	Controls	gratio	t_0	0.75819
hl18	Controls	gratio	t_1	0.750527
hl18	Controls	gratio	t_2	0.743832
hl18	Controls	mt	t_0	3.23613
hl18	Controls	mt	t_1	3.36456
hl18	Controls	mt	t_2	3.43306
hl18	Controls	odi	t_0	0.227313
hl18	Controls	odi	t_1	0.235229
hl18	Controls	odi	t_2	0.234719
hl18	Controls	pd	t_0	75.7955
hl18	Controls	pd	t_1	75.1737
hl18	Controls	pd	t_2	74.6643
hl18	Controls	r1	t_0	0.881545
hl18	Controls	r1	t_1	0.887146
hl18	Controls	r1	t_2	0.934544
hl18	Controls	r2s	t_0	20.3075
hl18	Controls	r2s	t_1	19.8256
hl18	Controls	r2s	t_2	19.514
ht02	Controls	ficvf	t_0	0.762898
ht02	Controls	ficvf	t_1	0.760288
ht02	Controls	ficvf	t_2	0.761033
ht02	Controls	fiso	t_0	0.128882
ht02	Controls	fiso	t_1	0.123398
ht02	Controls	fiso	t_2	0.113231
ht02	Controls	gratio	t_0	0.744733
ht02	Controls	gratio	t_1	0.742325
ht02	Controls	gratio	t_2	0.740361
ht02	Controls	mt	t_0	3.32974
ht02	Controls	mt	t_1	3.37151
ht02	Controls	mt	t_2	3.42092
ht02	Controls	odi	t_0	0.230206
ht02	Controls	odi	t_1	0.22869
ht02	Controls	odi	t_2	0.240935
ht02	Controls	pd	t_0	75.9492
ht02	Controls	pd	t_1	77.477
ht02	Controls	pd	t_2	77.2866
ht02	Controls	r1	t_0	0.915987
ht02	Controls	r1	t_1	0.906156
ht02	Controls	r1	t_2	0.900717
ht02	Controls	r2s	t_0	18.4231
ht02	Controls	r2s	t_1	18.9405
ht02	Controls	r2s	t_2	20.3543
ke47	Controls	ficvf	t_0	0.821523
ke47	Controls	ficvf	t_1	0.85134
ke47	Controls	ficvf	t_2	0.838973
ke47	Controls	fiso	t_0	0.12731
ke47	Controls	fiso	t_1	0.126145
ke47	Controls	fiso	t_2	0.112192
ke47	Controls	gratio	t_0	0.742476
ke47	Controls	gratio	t_1	0.767662
ke47	Controls	gratio	t_2	0.74771
ke47	Controls	mt	t_0	3.53237
ke47	Controls	mt	t_1	3.27528
ke47	Controls	mt	t_2	3.55535
ke47	Controls	odi	t_0	0.208594
ke47	Controls	odi	t_1	0.211937
ke47	Controls	odi	t_2	0.211259
ke47	Controls	pd	t_0	77.7866
ke47	Controls	pd	t_1	75.257
ke47	Controls	pd	t_2	75.3261
ke47	Controls	r1	t_0	0.916747
ke47	Controls	r1	t_1	0.907427
ke47	Controls	r1	t_2	0.957854
ke47	Controls	r2s	t_0	22.6714
ke47	Controls	r2s	t_1	20.4944
ke47	Controls	r2s	t_2	21.4965
le69	Controls	ficvf	t_0	0.814552
le69	Controls	ficvf	t_1	0.792452
le69	Controls	ficvf	t_2	0.818153
le69	Controls	fiso	t_0	0.124379
le69	Controls	fiso	t_1	0.112327
le69	Controls	fiso	t_2	0.129858
le69	Controls	gratio	t_0	0.740308
le69	Controls	gratio	t_1	0.738764
le69	Controls	gratio	t_2	0.738166
le69	Controls	mt	t_0	3.54945
le69	Controls	mt	t_1	3.54527
le69	Controls	mt	t_2	3.58813
le69	Controls	odi	t_0	0.242522
le69	Controls	odi	t_1	0.23643
le69	Controls	odi	t_2	0.251199
le69	Controls	pd	t_0	77.0132
le69	Controls	pd	t_1	74.8271
le69	Controls	pd	t_2	75.7102
le69	Controls	r1	t_0	0.911309
le69	Controls	r1	t_1	0.945193
le69	Controls	r1	t_2	0.959051
le69	Controls	r2s	t_0	21.358
le69	Controls	r2s	t_1	21.4227
le69	Controls	r2s	t_2	21.2235
ls91	Controls	ficvf	t_0	0.724044
ls91	Controls	ficvf	t_1	0.740765
ls91	Controls	ficvf	t_2	0.699475
ls91	Controls	fiso	t_0	0.0929267
ls91	Controls	fiso	t_1	0.104538
ls91	Controls	fiso	t_2	0.060561
ls91	Controls	gratio	t_0	0.721877
ls91	Controls	gratio	t_1	0.730573
ls91	Controls	gratio	t_2	0.720715
ls91	Controls	mt	t_0	3.61932
ls91	Controls	mt	t_1	3.52004
ls91	Controls	mt	t_2	3.64792
ls91	Controls	odi	t_0	0.239167
ls91	Controls	odi	t_1	0.231188
ls91	Controls	odi	t_2	0.240573
ls91	Controls	pd	t_0	75.8362
ls91	Controls	pd	t_1	76.4301
ls91	Controls	pd	t_2	74.8982
ls91	Controls	r1	t_0	0.935479
ls91	Controls	r1	t_1	0.962265
ls91	Controls	r1	t_2	0.937794
ls91	Controls	r2s	t_0	21.4449
ls91	Controls	r2s	t_1	22.4602
ls91	Controls	r2s	t_2	21.9211
lz42	Controls	ficvf	t_0	0.709045
lz42	Controls	ficvf	t_1	0.731566
lz42	Controls	ficvf	t_2	0.724095
lz42	Controls	fiso	t_0	0.117094
lz42	Controls	fiso	t_1	0.124038
lz42	Controls	fiso	t_2	0.11008
lz42	Controls	gratio	t_0	0.726861
lz42	Controls	gratio	t_1	0.73163
lz42	Controls	gratio	t_2	0.746886
lz42	Controls	mt	t_0	3.4361
lz42	Controls	mt	t_1	3.41368
lz42	Controls	mt	t_2	3.23152
lz42	Controls	odi	t_0	0.241225
lz42	Controls	odi	t_1	0.253981
lz42	Controls	odi	t_2	0.252224
lz42	Controls	pd	t_0	77.1007
lz42	Controls	pd	t_1	76.5441
lz42	Controls	pd	t_2	77.2444
lz42	Controls	r1	t_0	0.906569
lz42	Controls	r1	t_1	0.90665
lz42	Controls	r1	t_2	0.880635
lz42	Controls	r2s	t_0	19.6234
lz42	Controls	r2s	t_1	19.1705
lz42	Controls	r2s	t_2	19.7113
mq60	Controls	ficvf	t_0	0.783996
mq60	Controls	ficvf	t_1	0.773172
mq60	Controls	ficvf	t_2	0.754283
mq60	Controls	fiso	t_0	0.146133
mq60	Controls	fiso	t_1	0.115207
mq60	Controls	fiso	t_2	0.110979
mq60	Controls	gratio	t_0	0.740607
mq60	Controls	gratio	t_1	0.740034
mq60	Controls	gratio	t_2	0.746978
mq60	Controls	mt	t_0	3.38733
mq60	Controls	mt	t_1	3.46061
mq60	Controls	mt	t_2	3.31923
mq60	Controls	odi	t_0	0.238423
mq60	Controls	odi	t_1	0.237709
mq60	Controls	odi	t_2	0.247161
mq60	Controls	pd	t_0	75.8919
mq60	Controls	pd	t_1	75.8624
mq60	Controls	pd	t_2	79.9295
mq60	Controls	r1	t_0	0.86428
mq60	Controls	r1	t_1	0.906364
mq60	Controls	r1	t_2	0.84995
mq60	Controls	r2s	t_0	19.6211
mq60	Controls	r2s	t_1	20.011
mq60	Controls	r2s	t_2	21.3731
mv57	Controls	ficvf	t_0	0.71829
mv57	Controls	ficvf	t_1	0.731348
mv57	Controls	ficvf	t_2	0.698339
mv57	Controls	fiso	t_0	0.11857
mv57	Controls	fiso	t_1	0.111189
mv57	Controls	fiso	t_2	0.0918224
mv57	Controls	gratio	t_0	0.724728
mv57	Controls	gratio	t_1	0.731029
mv57	Controls	gratio	t_2	0.722343
mv57	Controls	mt	t_0	3.48956
mv57	Controls	mt	t_1	3.46309
mv57	Controls	mt	t_2	3.53323
mv57	Controls	odi	t_0	0.26841
mv57	Controls	odi	t_1	0.261335
mv57	Controls	odi	t_2	0.267565
mv57	Controls	pd	t_0	74.1552
mv57	Controls	pd	t_1	73.3307
mv57	Controls	pd	t_2	72.6625
mv57	Controls	r1	t_0	0.912849
mv57	Controls	r1	t_1	0.934189
mv57	Controls	r1	t_2	0.978225
mv57	Controls	r2s	t_0	21.1616
mv57	Controls	r2s	t_1	20.5244
mv57	Controls	r2s	t_2	20.4419
os29	Controls	ficvf	t_0	0.771274
os29	Controls	ficvf	t_1	0.80206
os29	Controls	ficvf	t_2	0.790347
os29	Controls	fiso	t_0	0.0937403
os29	Controls	fiso	t_1	0.112424
os29	Controls	fiso	t_2	0.107586
os29	Controls	gratio	t_0	0.751511
os29	Controls	gratio	t_1	0.75814
os29	Controls	gratio	t_2	0.753163
os29	Controls	mt	t_0	3.37281
os29	Controls	mt	t_1	3.31495
os29	Controls	mt	t_2	3.36206
os29	Controls	odi	t_0	0.210518
os29	Controls	odi	t_1	0.219518
os29	Controls	odi	t_2	0.207309
os29	Controls	pd	t_0	75.6867
os29	Controls	pd	t_1	75.0379
os29	Controls	pd	t_2	73.7808
os29	Controls	r1	t_0	0.868495
os29	Controls	r1	t_1	0.889277
os29	Controls	r1	t_2	0.923766
os29	Controls	r2s	t_0	19.1305
os29	Controls	r2s	t_1	18.6549
os29	Controls	r2s	t_2	18.6879
ph22	Controls	ficvf	t_0	0.852837
ph22	Controls	ficvf	t_1	0.857004
ph22	Controls	ficvf	t_2	0.840974
ph22	Controls	fiso	t_0	0.115834
ph22	Controls	fiso	t_1	0.10661
ph22	Controls	fiso	t_2	0.102935
ph22	Controls	gratio	t_0	0.744438
ph22	Controls	gratio	t_1	0.744421
ph22	Controls	gratio	t_2	0.741736
ph22	Controls	mt	t_0	3.62891
ph22	Controls	mt	t_1	3.66275
ph22	Controls	mt	t_2	3.66673
ph22	Controls	odi	t_0	0.228453
ph22	Controls	odi	t_1	0.231143
ph22	Controls	odi	t_2	0.223379
ph22	Controls	pd	t_0	76.753
ph22	Controls	pd	t_1	77.6393
ph22	Controls	pd	t_2	76.5025
ph22	Controls	r1	t_0	0.96756
ph22	Controls	r1	t_1	0.950321
ph22	Controls	r1	t_2	0.955623
ph22	Controls	r2s	t_0	21.6034
ph22	Controls	r2s	t_1	23.235
ph22	Controls	r2s	t_2	21.9386
rz87	Controls	ficvf	t_0	0.800686
rz87	Controls	ficvf	t_1	0.776366
rz87	Controls	ficvf	t_2	0.782908
rz87	Controls	fiso	t_0	0.110382
rz87	Controls	fiso	t_1	0.116361
rz87	Controls	fiso	t_2	0.112388
rz87	Controls	gratio	t_0	0.738303
rz87	Controls	gratio	t_1	0.734197
rz87	Controls	gratio	t_2	0.736072
rz87	Controls	mt	t_0	3.58271
rz87	Controls	mt	t_1	3.55332
rz87	Controls	mt	t_2	3.55547
rz87	Controls	odi	t_0	0.232671
rz87	Controls	odi	t_1	0.226034
rz87	Controls	odi	t_2	0.23005
rz87	Controls	pd	t_0	75.5933
rz87	Controls	pd	t_1	75.3299
rz87	Controls	pd	t_2	76.0821
rz87	Controls	r1	t_0	0.991634
rz87	Controls	r1	t_1	0.973207
rz87	Controls	r1	t_2	0.966115
rz87	Controls	r2s	t_0	20.866
rz87	Controls	r2s	t_1	20.5668
rz87	Controls	r2s	t_2	21.3896
uc37	Controls	ficvf	t_0	0.696938
uc37	Controls	ficvf	t_1	0.705779
uc37	Controls	ficvf	t_2	0.706214
uc37	Controls	fiso	t_0	0.0997421
uc37	Controls	fiso	t_1	0.115953
uc37	Controls	fiso	t_2	0.111707
uc37	Controls	gratio	t_0	0.731022
uc37	Controls	gratio	t_1	0.741341
uc37	Controls	gratio	t_2	0.744303
uc37	Controls	mt	t_0	3.37451
uc37	Controls	mt	t_1	3.22188
uc37	Controls	mt	t_2	3.21058
uc37	Controls	odi	t_0	0.280154
uc37	Controls	odi	t_1	0.284013
uc37	Controls	odi	t_2	0.285599
uc37	Controls	pd	t_0	75.9293
uc37	Controls	pd	t_1	75.488
uc37	Controls	pd	t_2	77.1829
uc37	Controls	r1	t_0	0.916256
uc37	Controls	r1	t_1	0.937281
uc37	Controls	r1	t_2	0.870667
uc37	Controls	r2s	t_0	18.6673
uc37	Controls	r2s	t_1	18.6089
uc37	Controls	r2s	t_2	19.6186
vp44	Controls	ficvf	t_0	0.833932
vp44	Controls	ficvf	t_1	0.831647
vp44	Controls	ficvf	t_2	0.82353
vp44	Controls	fiso	t_0	0.126342
vp44	Controls	fiso	t_1	0.134439
vp44	Controls	fiso	t_2	0.138183
vp44	Controls	gratio	t_0	0.743902
vp44	Controls	gratio	t_1	0.734579
vp44	Controls	gratio	t_2	0.728801
vp44	Controls	mt	t_0	3.53805
vp44	Controls	mt	t_1	3.6429
vp44	Controls	mt	t_2	3.68851
vp44	Controls	odi	t_0	0.224599
vp44	Controls	odi	t_1	0.22647
vp44	Controls	odi	t_2	0.221644
vp44	Controls	pd	t_0	76.1258
vp44	Controls	pd	t_1	76.7134
vp44	Controls	pd	t_2	75.2216
vp44	Controls	r1	t_0	0.937279
vp44	Controls	r1	t_1	0.923129
vp44	Controls	r1	t_2	0.930059
vp44	Controls	r2s	t_0	21.198
vp44	Controls	r2s	t_1	21.0487
vp44	Controls	r2s	t_2	20.2114
wi06	Controls	ficvf	t_0	0.801217
wi06	Controls	ficvf	t_1	0.824823
wi06	Controls	ficvf	t_2	0.789183
wi06	Controls	fiso	t_0	0.100355
wi06	Controls	fiso	t_1	0.117375
wi06	Controls	fiso	t_2	0.0848476
wi06	Controls	gratio	t_0	0.743401
wi06	Controls	gratio	t_1	0.753714
wi06	Controls	gratio	t_2	0.757059
wi06	Controls	mt	t_0	3.55255
wi06	Controls	mt	t_1	3.42453
wi06	Controls	mt	t_2	3.37274
wi06	Controls	odi	t_0	0.230941
wi06	Controls	odi	t_1	0.235305
wi06	Controls	odi	t_2	0.230898
wi06	Controls	pd	t_0	75.34
wi06	Controls	pd	t_1	76.6282
wi06	Controls	pd	t_2	74.4803
wi06	Controls	r1	t_0	0.863741
wi06	Controls	r1	t_1	0.933465
wi06	Controls	r1	t_2	0.899009
wi06	Controls	r2s	t_0	19.2116
wi06	Controls	r2s	t_1	22.1676
wi06	Controls	r2s	t_2	20.9339
wx77	Controls	ficvf	t_0	0.799027
wx77	Controls	ficvf	t_1	0.814878
wx77	Controls	ficvf	t_2	0.809469
wx77	Controls	fiso	t_0	0.110187
wx77	Controls	fiso	t_1	0.11947
wx77	Controls	fiso	t_2	0.111141
wx77	Controls	gratio	t_0	0.757986
wx77	Controls	gratio	t_1	0.747617
wx77	Controls	gratio	t_2	0.74726
wx77	Controls	mt	t_0	3.29495
wx77	Controls	mt	t_1	3.46155
wx77	Controls	mt	t_2	3.47239
wx77	Controls	odi	t_0	0.25534
wx77	Controls	odi	t_1	0.230428
wx77	Controls	odi	t_2	0.238033
wx77	Controls	pd	t_0	78.7124
wx77	Controls	pd	t_1	78.2074
wx77	Controls	pd	t_2	78.855
wx77	Controls	r1	t_0	0.909719
wx77	Controls	r1	t_1	0.944372
wx77	Controls	r1	t_2	0.936928
wx77	Controls	r2s	t_0	22.3325
wx77	Controls	r2s	t_1	22.176
wx77	Controls	r2s	t_2	22.8158
xy88	Controls	ficvf	t_0	0.791037
xy88	Controls	ficvf	t_1	0.790694
xy88	Controls	ficvf	t_2	0.806504
xy88	Controls	fiso	t_0	0.119758
xy88	Controls	fiso	t_1	0.105658
xy88	Controls	fiso	t_2	0.118706
xy88	Controls	gratio	t_0	0.747642
xy88	Controls	gratio	t_1	0.737338
xy88	Controls	gratio	t_2	0.741771
xy88	Controls	mt	t_0	3.40434
xy88	Controls	mt	t_1	3.58205
xy88	Controls	mt	t_2	3.53119
xy88	Controls	odi	t_0	0.230171
xy88	Controls	odi	t_1	0.226171
xy88	Controls	odi	t_2	0.222987
xy88	Controls	pd	t_0	77.0514
xy88	Controls	pd	t_1	78.9534
xy88	Controls	pd	t_2	78.5953
xy88	Controls	r1	t_0	0.931451
xy88	Controls	r1	t_1	0.923012
xy88	Controls	r1	t_2	0.908386
xy88	Controls	r2s	t_0	21.6884
xy88	Controls	r2s	t_1	21.5368
xy88	Controls	r2s	t_2	22.1804
ya49	Controls	ficvf	t_0	0.774592
ya49	Controls	ficvf	t_1	0.775786
ya49	Controls	ficvf	t_2	0.772671
ya49	Controls	fiso	t_0	0.134401
ya49	Controls	fiso	t_1	0.129712
ya49	Controls	fiso	t_2	0.135444
ya49	Controls	gratio	t_0	0.740502
ya49	Controls	gratio	t_1	0.748574
ya49	Controls	gratio	t_2	0.728962
ya49	Controls	mt	t_0	3.40212
ya49	Controls	mt	t_1	3.31952
ya49	Controls	mt	t_2	3.5471
ya49	Controls	odi	t_0	0.225531
ya49	Controls	odi	t_1	0.224549
ya49	Controls	odi	t_2	0.227268
ya49	Controls	pd	t_0	75.6151
ya49	Controls	pd	t_1	80.599
ya49	Controls	pd	t_2	76.119
ya49	Controls	r1	t_0	0.900885
ya49	Controls	r1	t_1	0.809858
ya49	Controls	r1	t_2	0.894125
ya49	Controls	r2s	t_0	19.6605
ya49	Controls	r2s	t_1	21.8436
ya49	Controls	r2s	t_2	18.4991
zm31	Controls	ficvf	t_0	0.827706
zm31	Controls	ficvf	t_1	0.791574
zm31	Controls	ficvf	t_2	0.82715
zm31	Controls	fiso	t_0	0.148385
zm31	Controls	fiso	t_1	0.120234
zm31	Controls	fiso	t_2	0.131005
zm31	Controls	gratio	t_0	0.738642
zm31	Controls	gratio	t_1	0.746552
zm31	Controls	gratio	t_2	0.734056
zm31	Controls	mt	t_0	3.54148
zm31	Controls	mt	t_1	3.41624
zm31	Controls	mt	t_2	3.64843
zm31	Controls	odi	t_0	0.197198
zm31	Controls	odi	t_1	0.198926
zm31	Controls	odi	t_2	0.195918
zm31	Controls	pd	t_0	77.3858
zm31	Controls	pd	t_1	76.4405
zm31	Controls	pd	t_2	76.4127
zm31	Controls	r1	t_0	0.942123
zm31	Controls	r1	t_1	0.961603
zm31	Controls	r1	t_2	0.958773
zm31	Controls	r2s	t_0	22.2356
zm31	Controls	r2s	t_1	21.1814
zm31	Controls	r2s	t_2	20.2209

## Sheet: Figure3_CST_L
ID	group	variable	time	value
av38	Controls	ficvf	t_0	0.924607
av38	Controls	ficvf	t_1	0.908079
av38	Controls	ficvf	t_2	0.911333
av38	Controls	fiso	t_0	0.153303
av38	Controls	fiso	t_1	0.176681
av38	Controls	fiso	t_2	0.168325
av38	Controls	gratio	t_0	0.807644
av38	Controls	gratio	t_1	0.797667
av38	Controls	gratio	t_2	0.791049
av38	Controls	mt	t_0	2.81097
av38	Controls	mt	t_1	2.85122
av38	Controls	mt	t_2	2.97151
av38	Controls	odi	t_0	0.348778
av38	Controls	odi	t_1	0.354848
av38	Controls	odi	t_2	0.345339
av38	Controls	pd	t_0	86.6662
av38	Controls	pd	t_1	85.6156
av38	Controls	pd	t_2	85.19
av38	Controls	r1	t_0	0.792321
av38	Controls	r1	t_1	0.794325
av38	Controls	r1	t_2	0.871202
av38	Controls	r2s	t_0	16.684
av38	Controls	r2s	t_1	14.9182
av38	Controls	r2s	t_2	16.5372
bk32	Controls	ficvf	t_0	0.917657
bk32	Controls	ficvf	t_1	0.908156
bk32	Controls	ficvf	t_2	0.91136
bk32	Controls	fiso	t_0	0.263435
bk32	Controls	fiso	t_1	0.249795
bk32	Controls	fiso	t_2	0.258269
bk32	Controls	gratio	t_0	0.806581
bk32	Controls	gratio	t_1	0.816425
bk32	Controls	gratio	t_2	0.822324
bk32	Controls	mt	t_0	2.47684
bk32	Controls	mt	t_1	2.38367
bk32	Controls	mt	t_2	2.2519
bk32	Controls	odi	t_0	0.356939
bk32	Controls	odi	t_1	0.348793
bk32	Controls	odi	t_2	0.355058
bk32	Controls	pd	t_0	83.2137
bk32	Controls	pd	t_1	88.2447
bk32	Controls	pd	t_2	84.7154
bk32	Controls	r1	t_0	0.742636
bk32	Controls	r1	t_1	0.671764
bk32	Controls	r1	t_2	0.736394
bk32	Controls	r2s	t_0	11.9253
bk32	Controls	r2s	t_1	13.025
bk32	Controls	r2s	t_2	15.5282
dx83	Controls	ficvf	t_0	0.877179
dx83	Controls	ficvf	t_1	0.861106
dx83	Controls	ficvf	t_2	0.899929
dx83	Controls	fiso	t_0	0.188429
dx83	Controls	fiso	t_1	0.144141
dx83	Controls	fiso	t_2	0.183419
dx83	Controls	gratio	t_0	0.806417
dx83	Controls	gratio	t_1	0.80967
dx83	Controls	gratio	t_2	0.80167
dx83	Controls	mt	t_0	2.63796
dx83	Controls	mt	t_1	2.65882
dx83	Controls	mt	t_2	2.78732
dx83	Controls	odi	t_0	0.347452
dx83	Controls	odi	t_1	0.352726
dx83	Controls	odi	t_2	0.365778
dx83	Controls	pd	t_0	85.0316
dx83	Controls	pd	t_1	83.6053
dx83	Controls	pd	t_2	89.9795
dx83	Controls	r1	t_0	0.805969
dx83	Controls	r1	t_1	0.823959
dx83	Controls	r1	t_2	0.801474
dx83	Controls	r2s	t_0	15.8512
dx83	Controls	r2s	t_1	16.0525
dx83	Controls	r2s	t_2	19.1858
ex39	Controls	ficvf	t_0	0.984665
ex39	Controls	ficvf	t_1	0.965369
ex39	Controls	ficvf	t_2	0.937893
ex39	Controls	fiso	t_0	0.12925
ex39	Controls	fiso	t_1	0.128587
ex39	Controls	fiso	t_2	0.161743
ex39	Controls	gratio	t_0	0.816021
ex39	Controls	gratio	t_1	0.813192
ex39	Controls	gratio	t_2	0.807508
ex39	Controls	mt	t_0	2.88792
ex39	Controls	mt	t_1	2.88674
ex39	Controls	mt	t_2	2.8283
ex39	Controls	odi	t_0	0.400213
ex39	Controls	odi	t_1	0.384464
ex39	Controls	odi	t_2	0.365342
ex39	Controls	pd	t_0	84.2434
ex39	Controls	pd	t_1	84.0571
ex39	Controls	pd	t_2	81.2041
ex39	Controls	r1	t_0	0.788516
ex39	Controls	r1	t_1	0.80912
ex39	Controls	r1	t_2	0.811777
ex39	Controls	r2s	t_0	16.736
ex39	Controls	r2s	t_1	17.3546
ex39	Controls	r2s	t_2	17.1006
gc90	Controls	ficvf	t_0	0.960526
gc90	Controls	ficvf	t_1	0.960873
gc90	Controls	ficvf	t_2	0.965803
gc90	Controls	fiso	t_0	0.204359
gc90	Controls	fiso	t_1	0.198754
gc90	Controls	fiso	t_2	0.197136
gc90	Controls	gratio	t_0	0.803918
gc90	Controls	gratio	t_1	0.813254
gc90	Controls	gratio	t_2	0.805877
gc90	Controls	mt	t_0	2.84439
gc90	Controls	mt	t_1	2.71793
gc90	Controls	mt	t_2	2.83484
gc90	Controls	odi	t_0	0.380403
gc90	Controls	odi	t_1	0.367134
gc90	Controls	odi	t_2	0.388573
gc90	Controls	pd	t_0	83.6203
gc90	Controls	pd	t_1	85.889
gc90	Controls	pd	t_2	85.6385
gc90	Controls	r1	t_0	0.810489
gc90	Controls	r1	t_1	0.745982
gc90	Controls	r1	t_2	0.813482
gc90	Controls	r2s	t_0	16.6986
gc90	Controls	r2s	t_1	15.1774
gc90	Controls	r2s	t_2	16.8286
gp72	Controls	ficvf	t_0	0.946846
gp72	Controls	ficvf	t_1	0.970499
gp72	Controls	ficvf	t_2	0.939271
gp72	Controls	fiso	t_0	0.158731
gp72	Controls	fiso	t_1	0.154266
gp72	Controls	fiso	t_2	0.172285
gp72	Controls	gratio	t_0	0.810813
gp72	Controls	gratio	t_1	0.798886
gp72	Controls	gratio	t_2	0.796998
gp72	Controls	mt	t_0	2.83516
gp72	Controls	mt	t_1	3.06302
gp72	Controls	mt	t_2	2.95804
gp72	Controls	odi	t_0	0.3232
gp72	Controls	odi	t_1	0.342794
gp72	Controls	odi	t_2	0.333721
gp72	Controls	pd	t_0	85.9266
gp72	Controls	pd	t_1	87.5921
gp72	Controls	pd	t_2	84.8482
gp72	Controls	r1	t_0	0.794165
gp72	Controls	r1	t_1	0.787128
gp72	Controls	r1	t_2	0.833977
gp72	Controls	r2s	t_0	15.611
gp72	Controls	r2s	t_1	16.4017
gp72	Controls	r2s	t_2	18.89
hl18	Controls	ficvf	t_0	0.930362
hl18	Controls	ficvf	t_1	0.907984
hl18	Controls	ficvf	t_2	0.977072
hl18	Controls	fiso	t_0	0.170854
hl18	Controls	fiso	t_1	0.169988
hl18	Controls	fiso	t_2	0.135061
hl18	Controls	gratio	t_0	0.795791
hl18	Controls	gratio	t_1	0.797976
hl18	Controls	gratio	t_2	0.819874
hl18	Controls	mt	t_0	2.95982
hl18	Controls	mt	t_1	2.88016
hl18	Controls	mt	t_2	2.80967
hl18	Controls	odi	t_0	0.38209
hl18	Controls	odi	t_1	0.365728
hl18	Controls	odi	t_2	0.398554
hl18	Controls	pd	t_0	87.9891
hl18	Controls	pd	t_1	85.65
hl18	Controls	pd	t_2	86.6565
hl18	Controls	r1	t_0	0.809117
hl18	Controls	r1	t_1	0.786907
hl18	Controls	r1	t_2	0.867354
hl18	Controls	r2s	t_0	17.6324
hl18	Controls	r2s	t_1	15.286
hl18	Controls	r2s	t_2	17.305
ht02	Controls	ficvf	t_0	0.809954
ht02	Controls	ficvf	t_1	0.825231
ht02	Controls	ficvf	t_2	0.781082
ht02	Controls	fiso	t_0	0.18428
ht02	Controls	fiso	t_1	0.186484
ht02	Controls	fiso	t_2	0.150343
ht02	Controls	gratio	t_0	0.81973
ht02	Controls	gratio	t_1	0.791074
ht02	Controls	gratio	t_2	0.790462
ht02	Controls	mt	t_0	2.36954
ht02	Controls	mt	t_1	2.74274
ht02	Controls	mt	t_2	2.72933
ht02	Controls	odi	t_0	0.307453
ht02	Controls	odi	t_1	0.314422
ht02	Controls	odi	t_2	0.298529
ht02	Controls	pd	t_0	76.9421
ht02	Controls	pd	t_1	84.6178
ht02	Controls	pd	t_2	86.0061
ht02	Controls	r1	t_0	0.681108
ht02	Controls	r1	t_1	0.800688
ht02	Controls	r1	t_2	0.757919
ht02	Controls	r2s	t_0	12.1564
ht02	Controls	r2s	t_1	14.4829
ht02	Controls	r2s	t_2	15.1351
ke47	Controls	ficvf	t_0	0.953213
ke47	Controls	ficvf	t_1	0.96023
ke47	Controls	ficvf	t_2	0.932721
ke47	Controls	fiso	t_0	0.156844
ke47	Controls	fiso	t_1	0.217309
ke47	Controls	fiso	t_2	0.142707
ke47	Controls	gratio	t_0	0.797492
ke47	Controls	gratio	t_1	0.80601
ke47	Controls	gratio	t_2	0.801821
ke47	Controls	mt	t_0	3.02481
ke47	Controls	mt	t_1	2.76016
ke47	Controls	mt	t_2	2.95373
ke47	Controls	odi	t_0	0.317091
ke47	Controls	odi	t_1	0.34846
ke47	Controls	odi	t_2	0.307089
ke47	Controls	pd	t_0	87.1393
ke47	Controls	pd	t_1	84.1355
ke47	Controls	pd	t_2	89.0479
ke47	Controls	r1	t_0	0.807852
ke47	Controls	r1	t_1	0.813524
ke47	Controls	r1	t_2	0.81935
ke47	Controls	r2s	t_0	14.9484
ke47	Controls	r2s	t_1	13.6895
ke47	Controls	r2s	t_2	18.0943
le69	Controls	ficvf	t_0	0.859742
le69	Controls	ficvf	t_1	0.873741
le69	Controls	ficvf	t_2	0.84373
le69	Controls	fiso	t_0	0.153167
le69	Controls	fiso	t_1	0.145583
le69	Controls	fiso	t_2	0.153754
le69	Controls	gratio	t_0	0.780887
le69	Controls	gratio	t_1	0.794457
le69	Controls	gratio	t_2	0.788395
le69	Controls	mt	t_0	3.04863
le69	Controls	mt	t_1	2.91165
le69	Controls	mt	t_2	2.88862
le69	Controls	odi	t_0	0.329105
le69	Controls	odi	t_1	0.329467
le69	Controls	odi	t_2	0.332487
le69	Controls	pd	t_0	86.2976
le69	Controls	pd	t_1	85.939
le69	Controls	pd	t_2	84.987
le69	Controls	r1	t_0	0.836315
le69	Controls	r1	t_1	0.833893
le69	Controls	r1	t_2	0.822468
le69	Controls	r2s	t_0	15.3325
le69	Controls	r2s	t_1	14.0522
le69	Controls	r2s	t_2	15.2351
ls91	Controls	ficvf	t_0	0.954992
ls91	Controls	ficvf	t_1	0.923927
ls91	Controls	ficvf	t_2	0.960098
ls91	Controls	fiso	t_0	0.146623
ls91	Controls	fiso	t_1	0.155216
ls91	Controls	fiso	t_2	0.180408
ls91	Controls	gratio	t_0	0.81805
ls91	Controls	gratio	t_1	0.799183
ls91	Controls	gratio	t_2	0.807532
ls91	Controls	mt	t_0	2.74361
ls91	Controls	mt	t_1	2.92063
ls91	Controls	mt	t_2	2.83403
ls91	Controls	odi	t_0	0.350596
ls91	Controls	odi	t_1	0.34322
ls91	Controls	odi	t_2	0.343421
ls91	Controls	pd	t_0	86.5628
ls91	Controls	pd	t_1	85.7726
ls91	Controls	pd	t_2	86.5601
ls91	Controls	r1	t_0	0.809617
ls91	Controls	r1	t_1	0.836847
ls91	Controls	r1	t_2	0.826754
ls91	Controls	r2s	t_0	14.9648
ls91	Controls	r2s	t_1	16.8897
ls91	Controls	r2s	t_2	17.381
lz42	Controls	ficvf	t_0	0.95391
lz42	Controls	ficvf	t_1	0.910368
lz42	Controls	ficvf	t_2	0.954562
lz42	Controls	fiso	t_0	0.125916
lz42	Controls	fiso	t_1	0.162518
lz42	Controls	fiso	t_2	0.11433
lz42	Controls	gratio	t_0	0.803313
lz42	Controls	gratio	t_1	0.782809
lz42	Controls	gratio	t_2	0.806715
lz42	Controls	mt	t_0	3.00271
lz42	Controls	mt	t_1	3.10759
lz42	Controls	mt	t_2	2.96905
lz42	Controls	odi	t_0	0.372178
lz42	Controls	odi	t_1	0.359064
lz42	Controls	odi	t_2	0.386093
lz42	Controls	pd	t_0	85.1155
lz42	Controls	pd	t_1	81.8484
lz42	Controls	pd	t_2	80.9077
lz42	Controls	r1	t_0	0.802729
lz42	Controls	r1	t_1	0.790591
lz42	Controls	r1	t_2	0.827786
lz42	Controls	r2s	t_0	17.905
lz42	Controls	r2s	t_1	18.0427
lz42	Controls	r2s	t_2	16.9742
mq60	Controls	ficvf	t_0	0.902454
mq60	Controls	ficvf	t_1	0.888704
mq60	Controls	ficvf	t_2	0.919931
mq60	Controls	fiso	t_0	0.203491
mq60	Controls	fiso	t_1	0.202495
mq60	Controls	fiso	t_2	0.206877
mq60	Controls	gratio	t_0	0.811709
mq60	Controls	gratio	t_1	0.79555
mq60	Controls	gratio	t_2	0.808162
mq60	Controls	mt	t_0	2.59645
mq60	Controls	mt	t_1	2.80182
mq60	Controls	mt	t_2	2.67819
mq60	Controls	odi	t_0	0.35698
mq60	Controls	odi	t_1	0.324407
mq60	Controls	odi	t_2	0.336719
mq60	Controls	pd	t_0	88.003
mq60	Controls	pd	t_1	86.8918
mq60	Controls	pd	t_2	86.9624
mq60	Controls	r1	t_0	0.769011
mq60	Controls	r1	t_1	0.739186
mq60	Controls	r1	t_2	0.74225
mq60	Controls	r2s	t_0	15.8288
mq60	Controls	r2s	t_1	13.1147
mq60	Controls	r2s	t_2	15.3478
mv57	Controls	ficvf	t_0	0.94891
mv57	Controls	ficvf	t_1	0.949519
mv57	Controls	ficvf	t_2	0.931877
mv57	Controls	fiso	t_0	0.123102
mv57	Controls	fiso	t_1	0.121044
mv57	Controls	fiso	t_2	0.144927
mv57	Controls	gratio	t_0	0.80202
mv57	Controls	gratio	t_1	0.8171
mv57	Controls	gratio	t_2	0.789098
mv57	Controls	mt	t_0	3.0359
mv57	Controls	mt	t_1	2.82638
mv57	Controls	mt	t_2	3.1448
mv57	Controls	odi	t_0	0.335857
mv57	Controls	odi	t_1	0.339327
mv57	Controls	odi	t_2	0.343849
mv57	Controls	pd	t_0	82.7274
mv57	Controls	pd	t_1	83.7888
mv57	Controls	pd	t_2	84.794
mv57	Controls	r1	t_0	0.851804
mv57	Controls	r1	t_1	0.79979
mv57	Controls	r1	t_2	0.84084
mv57	Controls	r2s	t_0	15.5508
mv57	Controls	r2s	t_1	15.3755
mv57	Controls	r2s	t_2	15.5785
os29	Controls	ficvf	t_0	0.961888
os29	Controls	ficvf	t_1	0.940638
os29	Controls	ficvf	t_2	0.932989
os29	Controls	fiso	t_0	0.151066
os29	Controls	fiso	t_1	0.152489
os29	Controls	fiso	t_2	0.175313
os29	Controls	gratio	t_0	0.826092
os29	Controls	gratio	t_1	0.814344
os29	Controls	gratio	t_2	0.824475
os29	Controls	mt	t_0	2.65703
os29	Controls	mt	t_1	2.7937
os29	Controls	mt	t_2	2.56572
os29	Controls	odi	t_0	0.354901
os29	Controls	odi	t_1	0.346456
os29	Controls	odi	t_2	0.35783
os29	Controls	pd	t_0	84.1062
os29	Controls	pd	t_1	83.0387
os29	Controls	pd	t_2	87.487
os29	Controls	r1	t_0	0.782338
os29	Controls	r1	t_1	0.777394
os29	Controls	r1	t_2	0.730082
os29	Controls	r2s	t_0	13.9841
os29	Controls	r2s	t_1	15.1182
os29	Controls	r2s	t_2	15.9395
ph22	Controls	ficvf	t_0	0.908998
ph22	Controls	ficvf	t_1	0.884391
ph22	Controls	ficvf	t_2	0.918165
ph22	Controls	fiso	t_0	0.163901
ph22	Controls	fiso	t_1	0.153586
ph22	Controls	fiso	t_2	0.179101
ph22	Controls	gratio	t_0	0.795604
ph22	Controls	gratio	t_1	0.786542
ph22	Controls	gratio	t_2	0.802833
ph22	Controls	mt	t_0	2.93387
ph22	Controls	mt	t_1	3.02542
ph22	Controls	mt	t_2	2.82319
ph22	Controls	odi	t_0	0.297105
ph22	Controls	odi	t_1	0.294757
ph22	Controls	odi	t_2	0.294558
ph22	Controls	pd	t_0	87.0586
ph22	Controls	pd	t_1	85.2541
ph22	Controls	pd	t_2	86.0027
ph22	Controls	r1	t_0	0.816193
ph22	Controls	r1	t_1	0.823276
ph22	Controls	r1	t_2	0.826748
ph22	Controls	r2s	t_0	16.8608
ph22	Controls	r2s	t_1	15.6358
ph22	Controls	r2s	t_2	14.863
rz87	Controls	ficvf	t_0	0.807785
rz87	Controls	ficvf	t_1	0.829732
rz87	Controls	ficvf	t_2	0.809234
rz87	Controls	fiso	t_0	0.166166
rz87	Controls	fiso	t_1	0.205097
rz87	Controls	fiso	t_2	0.183013
rz87	Controls	gratio	t_0	0.780639
rz87	Controls	gratio	t_1	0.75153
rz87	Controls	gratio	t_2	0.770045
rz87	Controls	mt	t_0	2.90172
rz87	Controls	mt	t_1	3.24583
rz87	Controls	mt	t_2	2.99231
rz87	Controls	odi	t_0	0.314512
rz87	Controls	odi	t_1	0.312569
rz87	Controls	odi	t_2	0.303531
rz87	Controls	pd	t_0	82.2373
rz87	Controls	pd	t_1	83.8311
rz87	Controls	pd	t_2	84.1828
rz87	Controls	r1	t_0	0.834668
rz87	Controls	r1	t_1	0.852986
rz87	Controls	r1	t_2	0.826675
rz87	Controls	r2s	t_0	16.3165
rz87	Controls	r2s	t_1	17.3701
rz87	Controls	r2s	t_2	16.4691
uc37	Controls	ficvf	t_0	0.846326
uc37	Controls	ficvf	t_1	0.782886
uc37	Controls	ficvf	t_2	0.832387
uc37	Controls	fiso	t_0	0.265334
uc37	Controls	fiso	t_1	0.232055
uc37	Controls	fiso	t_2	0.237364
uc37	Controls	gratio	t_0	0.769824
uc37	Controls	gratio	t_1	0.779053
uc37	Controls	gratio	t_2	0.782862
uc37	Controls	mt	t_0	2.81068
uc37	Controls	mt	t_1	2.64518
uc37	Controls	mt	t_2	2.69114
uc37	Controls	odi	t_0	0.327032
uc37	Controls	odi	t_1	0.324456
uc37	Controls	odi	t_2	0.320395
uc37	Controls	pd	t_0	86.0395
uc37	Controls	pd	t_1	78.6761
uc37	Controls	pd	t_2	80.8574
uc37	Controls	r1	t_0	0.764523
uc37	Controls	r1	t_1	0.797913
uc37	Controls	r1	t_2	0.79788
uc37	Controls	r2s	t_0	13.6528
uc37	Controls	r2s	t_1	15.5373
uc37	Controls	r2s	t_2	16.5763
vp44	Controls	ficvf	t_0	0.936727
vp44	Controls	ficvf	t_1	0.904428
vp44	Controls	ficvf	t_2	0.927225
vp44	Controls	fiso	t_0	0.173371
vp44	Controls	fiso	t_1	0.154686
vp44	Controls	fiso	t_2	0.189326
vp44	Controls	gratio	t_0	0.811793
vp44	Controls	gratio	t_1	0.810946
vp44	Controls	gratio	t_2	0.815644
vp44	Controls	mt	t_0	2.75841
vp44	Controls	mt	t_1	2.73473
vp44	Controls	mt	t_2	2.64752
vp44	Controls	odi	t_0	0.342852
vp44	Controls	odi	t_1	0.3433
vp44	Controls	odi	t_2	0.354899
vp44	Controls	pd	t_0	87.0752
vp44	Controls	pd	t_1	84.912
vp44	Controls	pd	t_2	89.6024
vp44	Controls	r1	t_0	0.79025
vp44	Controls	r1	t_1	0.780445
vp44	Controls	r1	t_2	0.718746
vp44	Controls	r2s	t_0	14.5819
vp44	Controls	r2s	t_1	15.1238
vp44	Controls	r2s	t_2	16.3944
wi06	Controls	ficvf	t_0	0.987624
wi06	Controls	ficvf	t_1	0.970237
wi06	Controls	ficvf	t_2	0.989423
wi06	Controls	fiso	t_0	0.141472
wi06	Controls	fiso	t_1	0.14415
wi06	Controls	fiso	t_2	0.119591
wi06	Controls	gratio	t_0	0.826458
wi06	Controls	gratio	t_1	0.822522
wi06	Controls	gratio	t_2	0.838855
wi06	Controls	mt	t_0	2.70376
wi06	Controls	mt	t_1	2.72072
wi06	Controls	mt	t_2	2.56834
wi06	Controls	odi	t_0	0.386532
wi06	Controls	odi	t_1	0.378847
wi06	Controls	odi	t_2	0.372469
wi06	Controls	pd	t_0	82.7426
wi06	Controls	pd	t_1	79.5632
wi06	Controls	pd	t_2	84.7617
wi06	Controls	r1	t_0	0.827083
wi06	Controls	r1	t_1	0.869046
wi06	Controls	r1	t_2	0.764263
wi06	Controls	r2s	t_0	18.2064
wi06	Controls	r2s	t_1	14.8461
wi06	Controls	r2s	t_2	14.4584
wx77	Controls	ficvf	t_0	0.88972
wx77	Controls	ficvf	t_1	0.872845
wx77	Controls	ficvf	t_2	0.877984
wx77	Controls	fiso	t_0	0.212363
wx77	Controls	fiso	t_1	0.192564
wx77	Controls	fiso	t_2	0.145491
wx77	Controls	gratio	t_0	0.795016
wx77	Controls	gratio	t_1	0.775221
wx77	Controls	gratio	t_2	0.785279
wx77	Controls	mt	t_0	2.78024
wx77	Controls	mt	t_1	3.0537
wx77	Controls	mt	t_2	3.04678
wx77	Controls	odi	t_0	0.30914
wx77	Controls	odi	t_1	0.318345
wx77	Controls	odi	t_2	0.302943
wx77	Controls	pd	t_0	79.6935
wx77	Controls	pd	t_1	86.4787
wx77	Controls	pd	t_2	85.1695
wx77	Controls	r1	t_0	0.85732
wx77	Controls	r1	t_1	0.828502
wx77	Controls	r1	t_2	0.817925
wx77	Controls	r2s	t_0	15.9612
wx77	Controls	r2s	t_1	16.5232
wx77	Controls	r2s	t_2	17.4417
xy88	Controls	ficvf	t_0	0.857567
xy88	Controls	ficvf	t_1	0.837478
xy88	Controls	ficvf	t_2	0.831735
xy88	Controls	fiso	t_0	0.163011
xy88	Controls	fiso	t_1	0.127322
xy88	Controls	fiso	t_2	0.143216
xy88	Controls	gratio	t_0	0.783515
xy88	Controls	gratio	t_1	0.806323
xy88	Controls	gratio	t_2	0.786923
xy88	Controls	mt	t_0	2.99396
xy88	Controls	mt	t_1	2.70289
xy88	Controls	mt	t_2	2.90202
xy88	Controls	odi	t_0	0.271643
xy88	Controls	odi	t_1	0.273694
xy88	Controls	odi	t_2	0.272238
xy88	Controls	pd	t_0	84.9997
xy88	Controls	pd	t_1	82.9772
xy88	Controls	pd	t_2	85.578
xy88	Controls	r1	t_0	0.79954
xy88	Controls	r1	t_1	0.808277
xy88	Controls	r1	t_2	0.782762
xy88	Controls	r2s	t_0	15.0935
xy88	Controls	r2s	t_1	17.9625
xy88	Controls	r2s	t_2	17.625
ya49	Controls	ficvf	t_0	0.87672
ya49	Controls	ficvf	t_1	0.877798
ya49	Controls	ficvf	t_2	0.844603
ya49	Controls	fiso	t_0	0.176477
ya49	Controls	fiso	t_1	0.159082
ya49	Controls	fiso	t_2	0.151284
ya49	Controls	gratio	t_0	0.794924
ya49	Controls	gratio	t_1	0.783989
ya49	Controls	gratio	t_2	0.790196
ya49	Controls	mt	t_0	2.83146
ya49	Controls	mt	t_1	3.02713
ya49	Controls	mt	t_2	2.88053
ya49	Controls	odi	t_0	0.355635
ya49	Controls	odi	t_1	0.359914
ya49	Controls	odi	t_2	0.354653
ya49	Controls	pd	t_0	84.901
ya49	Controls	pd	t_1	81.7259
ya49	Controls	pd	t_2	81.3436
ya49	Controls	r1	t_0	0.779197
ya49	Controls	r1	t_1	0.81305
ya49	Controls	r1	t_2	0.800578
ya49	Controls	r2s	t_0	19.3853
ya49	Controls	r2s	t_1	14.7801
ya49	Controls	r2s	t_2	16.3674
zm31	Controls	ficvf	t_0	0.958092
zm31	Controls	ficvf	t_1	0.954398
zm31	Controls	ficvf	t_2	0.966014
zm31	Controls	fiso	t_0	0.0934455
zm31	Controls	fiso	t_1	0.104087
zm31	Controls	fiso	t_2	0.126291
zm31	Controls	gratio	t_0	0.809586
zm31	Controls	gratio	t_1	0.806622
zm31	Controls	gratio	t_2	0.80866
zm31	Controls	mt	t_0	3.01067
zm31	Controls	mt	t_1	3.01663
zm31	Controls	mt	t_2	2.95737
zm31	Controls	odi	t_0	0.330046
zm31	Controls	odi	t_1	0.32714
zm31	Controls	odi	t_2	0.330177
zm31	Controls	pd	t_0	80.4697
zm31	Controls	pd	t_1	83.3614
zm31	Controls	pd	t_2	84.8377
zm31	Controls	r1	t_0	0.849844
zm31	Controls	r1	t_1	0.853445
zm31	Controls	r1	t_2	0.788572
zm31	Controls	r2s	t_0	16.9462
zm31	Controls	r2s	t_1	16.7047
zm31	Controls	r2s	t_2	17.2406

## Sheet: Figure3_CST_R
ID	group	variable	time	value
av38	Controls	ficvf	t_0	0.945894
av38	Controls	ficvf	t_1	0.915515
av38	Controls	ficvf	t_2	0.914257
av38	Controls	fiso	t_0	0.148641
av38	Controls	fiso	t_1	0.172794
av38	Controls	fiso	t_2	0.169088
av38	Controls	gratio	t_0	0.791887
av38	Controls	gratio	t_1	0.782053
av38	Controls	gratio	t_2	0.770666
av38	Controls	mt	t_0	3.1025
av38	Controls	mt	t_1	3.11512
av38	Controls	mt	t_2	3.27835
av38	Controls	odi	t_0	0.180913
av38	Controls	odi	t_1	0.179088
av38	Controls	odi	t_2	0.177916
av38	Controls	pd	t_0	78.5312
av38	Controls	pd	t_1	79.4382
av38	Controls	pd	t_2	79.8573
av38	Controls	r1	t_0	0.86539
av38	Controls	r1	t_1	0.850314
av38	Controls	r1	t_2	0.91065
av38	Controls	r2s	t_0	17.2524
av38	Controls	r2s	t_1	17.9198
av38	Controls	r2s	t_2	21.4005
bk32	Controls	ficvf	t_0	0.88443
bk32	Controls	ficvf	t_1	0.887722
bk32	Controls	ficvf	t_2	0.860452
bk32	Controls	fiso	t_0	0.141979
bk32	Controls	fiso	t_1	0.131687
bk32	Controls	fiso	t_2	0.140933
bk32	Controls	gratio	t_0	0.789134
bk32	Controls	gratio	t_1	0.803279
bk32	Controls	gratio	t_2	0.779281
bk32	Controls	mt	t_0	3.04509
bk32	Controls	mt	t_1	2.86582
bk32	Controls	mt	t_2	3.1058
bk32	Controls	odi	t_0	0.175715
bk32	Controls	odi	t_1	0.169258
bk32	Controls	odi	t_2	0.169942
bk32	Controls	pd	t_0	79.7713
bk32	Controls	pd	t_1	80.091
bk32	Controls	pd	t_2	79.2933
bk32	Controls	r1	t_0	0.775991
bk32	Controls	r1	t_1	0.781609
bk32	Controls	r1	t_2	0.806475
bk32	Controls	r2s	t_0	16.8884
bk32	Controls	r2s	t_1	18.6684
bk32	Controls	r2s	t_2	17.8535
dx83	Controls	ficvf	t_0	0.899875
dx83	Controls	ficvf	t_1	0.904961
dx83	Controls	ficvf	t_2	0.917193
dx83	Controls	fiso	t_0	0.119537
dx83	Controls	fiso	t_1	0.158278
dx83	Controls	fiso	t_2	0.158482
dx83	Controls	gratio	t_0	0.770224
dx83	Controls	gratio	t_1	0.753717
dx83	Controls	gratio	t_2	0.758116
dx83	Controls	mt	t_0	3.39506
dx83	Controls	mt	t_1	3.51462
dx83	Controls	mt	t_2	3.50595
dx83	Controls	odi	t_0	0.180123
dx83	Controls	odi	t_1	0.182366
dx83	Controls	odi	t_2	0.1805
dx83	Controls	pd	t_0	77.5148
dx83	Controls	pd	t_1	77.5029
dx83	Controls	pd	t_2	79.6438
dx83	Controls	r1	t_0	0.915759
dx83	Controls	r1	t_1	0.945037
dx83	Controls	r1	t_2	0.902772
dx83	Controls	r2s	t_0	20.0161
dx83	Controls	r2s	t_1	19.5388
dx83	Controls	r2s	t_2	21.3099
ex39	Controls	ficvf	t_0	0.811763
ex39	Controls	ficvf	t_1	0.843016
ex39	Controls	ficvf	t_2	0.856665
ex39	Controls	fiso	t_0	0.138426
ex39	Controls	fiso	t_1	0.126759
ex39	Controls	fiso	t_2	0.148455
ex39	Controls	gratio	t_0	0.757702
ex39	Controls	gratio	t_1	0.756517
ex39	Controls	gratio	t_2	0.762147
ex39	Controls	mt	t_0	3.28112
ex39	Controls	mt	t_1	3.4158
ex39	Controls	mt	t_2	3.31329
ex39	Controls	odi	t_0	0.16282
ex39	Controls	odi	t_1	0.167494
ex39	Controls	odi	t_2	0.163087
ex39	Controls	pd	t_0	78.1034
ex39	Controls	pd	t_1	76.506
ex39	Controls	pd	t_2	77.3628
ex39	Controls	r1	t_0	0.831052
ex39	Controls	r1	t_1	0.896098
ex39	Controls	r1	t_2	0.892412
ex39	Controls	r2s	t_0	18.1984
ex39	Controls	r2s	t_1	18.2325
ex39	Controls	r2s	t_2	19.3796
gc90	Controls	ficvf	t_0	0.924273
gc90	Controls	ficvf	t_1	0.897733
gc90	Controls	ficvf	t_2	0.879911
gc90	Controls	fiso	t_0	0.148247
gc90	Controls	fiso	t_1	0.146191
gc90	Controls	fiso	t_2	0.101725
gc90	Controls	gratio	t_0	0.780842
gc90	Controls	gratio	t_1	0.771434
gc90	Controls	gratio	t_2	0.785495
gc90	Controls	mt	t_0	3.21938
gc90	Controls	mt	t_1	3.30396
gc90	Controls	mt	t_2	3.15678
gc90	Controls	odi	t_0	0.166715
gc90	Controls	odi	t_1	0.160493
gc90	Controls	odi	t_2	0.161606
gc90	Controls	pd	t_0	78.7744
gc90	Controls	pd	t_1	78.1615
gc90	Controls	pd	t_2	76.6036
gc90	Controls	r1	t_0	0.882571
gc90	Controls	r1	t_1	0.878438
gc90	Controls	r1	t_2	0.894018
gc90	Controls	r2s	t_0	19.0131
gc90	Controls	r2s	t_1	18.5431
gc90	Controls	r2s	t_2	18.0435
gp72	Controls	ficvf	t_0	0.912893
gp72	Controls	ficvf	t_1	0.946539
gp72	Controls	ficvf	t_2	0.908669
gp72	Controls	fiso	t_0	0.174712
gp72	Controls	fiso	t_1	0.172392
gp72	Controls	fiso	t_2	0.144073
gp72	Controls	gratio	t_0	0.767085
gp72	Controls	gratio	t_1	0.763204
gp72	Controls	gratio	t_2	0.765606
gp72	Controls	mt	t_0	3.30186
gp72	Controls	mt	t_1	3.45495
gp72	Controls	mt	t_2	3.40607
gp72	Controls	odi	t_0	0.178837
gp72	Controls	odi	t_1	0.182432
gp72	Controls	odi	t_2	0.179438
gp72	Controls	pd	t_0	78.6097
gp72	Controls	pd	t_1	77.404
gp72	Controls	pd	t_2	75.3341
gp72	Controls	r1	t_0	0.880864
gp72	Controls	r1	t_1	0.893831
gp72	Controls	r1	t_2	0.951665
gp72	Controls	r2s	t_0	19.4405
gp72	Controls	r2s	t_1	19.1326
gp72	Controls	r2s	t_2	20.2128
hl18	Controls	ficvf	t_0	0.888723
hl18	Controls	ficvf	t_1	0.901045
hl18	Controls	ficvf	t_2	0.881503
hl18	Controls	fiso	t_0	0.155435
hl18	Controls	fiso	t_1	0.13608
hl18	Controls	fiso	t_2	0.154732
hl18	Controls	gratio	t_0	0.773686
hl18	Controls	gratio	t_1	0.763385
hl18	Controls	gratio	t_2	0.746473
hl18	Controls	mt	t_0	3.22246
hl18	Controls	mt	t_1	3.44001
hl18	Controls	mt	t_2	3.58091
hl18	Controls	odi	t_0	0.168349
hl18	Controls	odi	t_1	0.172231
hl18	Controls	odi	t_2	0.173475
hl18	Controls	pd	t_0	77.1361
hl18	Controls	pd	t_1	75.5691
hl18	Controls	pd	t_2	76.3014
hl18	Controls	r1	t_0	0.861099
hl18	Controls	r1	t_1	0.907135
hl18	Controls	r1	t_2	0.960593
hl18	Controls	r2s	t_0	18.2381
hl18	Controls	r2s	t_1	19.1452
hl18	Controls	r2s	t_2	19.6708
ht02	Controls	ficvf	t_0	0.881677
ht02	Controls	ficvf	t_1	0.914924
ht02	Controls	ficvf	t_2	0.883945
ht02	Controls	fiso	t_0	0.129777
ht02	Controls	fiso	t_1	0.172551
ht02	Controls	fiso	t_2	0.153124
ht02	Controls	gratio	t_0	0.778862
ht02	Controls	gratio	t_1	0.78558
ht02	Controls	gratio	t_2	0.772329
ht02	Controls	mt	t_0	3.18565
ht02	Controls	mt	t_1	3.05973
ht02	Controls	mt	t_2	3.22049
ht02	Controls	odi	t_0	0.199478
ht02	Controls	odi	t_1	0.201276
ht02	Controls	odi	t_2	0.196621
ht02	Controls	pd	t_0	78.6208
ht02	Controls	pd	t_1	79.069
ht02	Controls	pd	t_2	78.3
ht02	Controls	r1	t_0	0.867363
ht02	Controls	r1	t_1	0.861666
ht02	Controls	r1	t_2	0.853289
ht02	Controls	r2s	t_0	17.466
ht02	Controls	r2s	t_1	17.4075
ht02	Controls	r2s	t_2	17.9358
ke47	Controls	ficvf	t_0	0.902947
ke47	Controls	ficvf	t_1	0.934037
ke47	Controls	ficvf	t_2	0.926502
ke47	Controls	fiso	t_0	0.124038
ke47	Controls	fiso	t_1	0.125724
ke47	Controls	fiso	t_2	0.174036
ke47	Controls	gratio	t_0	0.769242
ke47	Controls	gratio	t_1	0.792778
ke47	Controls	gratio	t_2	0.77847
ke47	Controls	mt	t_0	3.37873
ke47	Controls	mt	t_1	3.11413
ke47	Controls	mt	t_2	3.17591
ke47	Controls	odi	t_0	0.156193
ke47	Controls	odi	t_1	0.165716
ke47	Controls	odi	t_2	0.156348
ke47	Controls	pd	t_0	79.1054
ke47	Controls	pd	t_1	74.154
ke47	Controls	pd	t_2	74.7933
ke47	Controls	r1	t_0	0.855221
ke47	Controls	r1	t_1	0.889067
ke47	Controls	r1	t_2	0.948808
ke47	Controls	r2s	t_0	19.121
ke47	Controls	r2s	t_1	17.2041
ke47	Controls	r2s	t_2	21.6916
le69	Controls	ficvf	t_0	0.924383
le69	Controls	ficvf	t_1	0.91586
le69	Controls	ficvf	t_2	0.907783
le69	Controls	fiso	t_0	0.148636
le69	Controls	fiso	t_1	0.148426
le69	Controls	fiso	t_2	0.156783
le69	Controls	gratio	t_0	0.785716
le69	Controls	gratio	t_1	0.777667
le69	Controls	gratio	t_2	0.770045
le69	Controls	mt	t_0	3.14508
le69	Controls	mt	t_1	3.24184
le69	Controls	mt	t_2	3.30887
le69	Controls	odi	t_0	0.192686
le69	Controls	odi	t_1	0.185672
le69	Controls	odi	t_2	0.185564
le69	Controls	pd	t_0	75.399
le69	Controls	pd	t_1	77.9776
le69	Controls	pd	t_2	77.2
le69	Controls	r1	t_0	0.898015
le69	Controls	r1	t_1	0.881155
le69	Controls	r1	t_2	0.88954
le69	Controls	r2s	t_0	18.5228
le69	Controls	r2s	t_1	18.8903
le69	Controls	r2s	t_2	17.5265
ls91	Controls	ficvf	t_0	0.854131
ls91	Controls	ficvf	t_1	0.865275
ls91	Controls	ficvf	t_2	0.862499
ls91	Controls	fiso	t_0	0.14274
ls91	Controls	fiso	t_1	0.15664
ls91	Controls	fiso	t_2	0.1894
ls91	Controls	gratio	t_0	0.750487
ls91	Controls	gratio	t_1	0.759295
ls91	Controls	gratio	t_2	0.747889
ls91	Controls	mt	t_0	3.48237
ls91	Controls	mt	t_1	3.3592
ls91	Controls	mt	t_2	3.42239
ls91	Controls	odi	t_0	0.171409
ls91	Controls	odi	t_1	0.168427
ls91	Controls	odi	t_2	0.164279
ls91	Controls	pd	t_0	78.5123
ls91	Controls	pd	t_1	77.1251
ls91	Controls	pd	t_2	75.9105
ls91	Controls	r1	t_0	0.896607
ls91	Controls	r1	t_1	0.941897
ls91	Controls	r1	t_2	0.90561
ls91	Controls	r2s	t_0	18.8193
ls91	Controls	r2s	t_1	20.7801
ls91	Controls	r2s	t_2	18.938
lz42	Controls	ficvf	t_0	0.841809
lz42	Controls	ficvf	t_1	0.823343
lz42	Controls	ficvf	t_2	0.834909
lz42	Controls	fiso	t_0	0.144235
lz42	Controls	fiso	t_1	0.107509
lz42	Controls	fiso	t_2	0.128776
lz42	Controls	gratio	t_0	0.754261
lz42	Controls	gratio	t_1	0.759056
lz42	Controls	gratio	t_2	0.769792
lz42	Controls	mt	t_0	3.38798
lz42	Controls	mt	t_1	3.36144
lz42	Controls	mt	t_2	3.19768
lz42	Controls	odi	t_0	0.163243
lz42	Controls	odi	t_1	0.158374
lz42	Controls	odi	t_2	0.161685
lz42	Controls	pd	t_0	79.9419
lz42	Controls	pd	t_1	78.0293
lz42	Controls	pd	t_2	76.6551
lz42	Controls	r1	t_0	0.859499
lz42	Controls	r1	t_1	0.857002
lz42	Controls	r1	t_2	0.872523
lz42	Controls	r2s	t_0	18.3326
lz42	Controls	r2s	t_1	17.2461
lz42	Controls	r2s	t_2	17.8424
mq60	Controls	ficvf	t_0	0.944037
mq60	Controls	ficvf	t_1	0.92459
mq60	Controls	ficvf	t_2	0.944421
mq60	Controls	fiso	t_0	0.126877
mq60	Controls	fiso	t_1	0.117519
mq60	Controls	fiso	t_2	0.147596
mq60	Controls	gratio	t_0	0.790606
mq60	Controls	gratio	t_1	0.79279
mq60	Controls	gratio	t_2	0.782553
mq60	Controls	mt	t_0	3.18377
mq60	Controls	mt	t_1	3.11127
mq60	Controls	mt	t_2	3.22558
mq60	Controls	odi	t_0	0.183045
mq60	Controls	odi	t_1	0.179667
mq60	Controls	odi	t_2	0.184493
mq60	Controls	pd	t_0	78.9497
mq60	Controls	pd	t_1	77.0679
mq60	Controls	pd	t_2	82.0814
mq60	Controls	r1	t_0	0.837546
mq60	Controls	r1	t_1	0.864878
mq60	Controls	r1	t_2	0.817791
mq60	Controls	r2s	t_0	17.9887
mq60	Controls	r2s	t_1	17.5353
mq60	Controls	r2s	t_2	18.6822
mv57	Controls	ficvf	t_0	0.904116
mv57	Controls	ficvf	t_1	0.85329
mv57	Controls	ficvf	t_2	0.884596
mv57	Controls	fiso	t_0	0.172125
mv57	Controls	fiso	t_1	0.160116
mv57	Controls	fiso	t_2	0.162104
mv57	Controls	gratio	t_0	0.753258
mv57	Controls	gratio	t_1	0.739447
mv57	Controls	gratio	t_2	0.755211
mv57	Controls	mt	t_0	3.48927
mv57	Controls	mt	t_1	3.58179
mv57	Controls	mt	t_2	3.45589
mv57	Controls	odi	t_0	0.194775
mv57	Controls	odi	t_1	0.188994
mv57	Controls	odi	t_2	0.188939
mv57	Controls	pd	t_0	77.7392
mv57	Controls	pd	t_1	76.1364
mv57	Controls	pd	t_2	77.4281
mv57	Controls	r1	t_0	0.8687
mv57	Controls	r1	t_1	0.925951
mv57	Controls	r1	t_2	0.90239
mv57	Controls	r2s	t_0	19.302
mv57	Controls	r2s	t_1	19.8265
mv57	Controls	r2s	t_2	19.0451
os29	Controls	ficvf	t_0	0.890558
os29	Controls	ficvf	t_1	0.884097
os29	Controls	ficvf	t_2	0.875008
os29	Controls	fiso	t_0	0.178655
os29	Controls	fiso	t_1	0.155797
os29	Controls	fiso	t_2	0.179893
os29	Controls	gratio	t_0	0.764575
os29	Controls	gratio	t_1	0.785665
os29	Controls	gratio	t_2	0.771852
os29	Controls	mt	t_0	3.29043
os29	Controls	mt	t_1	3.02857
os29	Controls	mt	t_2	3.13964
os29	Controls	odi	t_0	0.141729
os29	Controls	odi	t_1	0.138857
os29	Controls	odi	t_2	0.137232
os29	Controls	pd	t_0	77.3577
os29	Controls	pd	t_1	76.5929
os29	Controls	pd	t_2	75.9027
os29	Controls	r1	t_0	0.835072
os29	Controls	r1	t_1	0.826089
os29	Controls	r1	t_2	0.847112
os29	Controls	r2s	t_0	18.6888
os29	Controls	r2s	t_1	17.5551
os29	Controls	r2s	t_2	17.1666
ph22	Controls	ficvf	t_0	0.918202
ph22	Controls	ficvf	t_1	0.918803
ph22	Controls	ficvf	t_2	0.925517
ph22	Controls	fiso	t_0	0.123946
ph22	Controls	fiso	t_1	0.114458
ph22	Controls	fiso	t_2	0.149058
ph22	Controls	gratio	t_0	0.774565
ph22	Controls	gratio	t_1	0.773518
ph22	Controls	gratio	t_2	0.767922
ph22	Controls	mt	t_0	3.35735
ph22	Controls	mt	t_1	3.3892
ph22	Controls	mt	t_2	3.40453
ph22	Controls	odi	t_0	0.176951
ph22	Controls	odi	t_1	0.169232
ph22	Controls	odi	t_2	0.165707
ph22	Controls	pd	t_0	77.4843
ph22	Controls	pd	t_1	78.3828
ph22	Controls	pd	t_2	77.6556
ph22	Controls	r1	t_0	0.93048
ph22	Controls	r1	t_1	0.90699
ph22	Controls	r1	t_2	0.922499
ph22	Controls	r2s	t_0	18.5327
ph22	Controls	r2s	t_1	19.4115
ph22	Controls	r2s	t_2	18.9944
rz87	Controls	ficvf	t_0	0.88424
rz87	Controls	ficvf	t_1	0.871341
rz87	Controls	ficvf	t_2	0.880427
rz87	Controls	fiso	t_0	0.153417
rz87	Controls	fiso	t_1	0.138757
rz87	Controls	fiso	t_2	0.149198
rz87	Controls	gratio	t_0	0.770606
rz87	Controls	gratio	t_1	0.767478
rz87	Controls	gratio	t_2	0.77367
rz87	Controls	mt	t_0	3.24829
rz87	Controls	mt	t_1	3.30365
rz87	Controls	mt	t_2	3.20364
rz87	Controls	odi	t_0	0.153788
rz87	Controls	odi	t_1	0.156465
rz87	Controls	odi	t_2	0.154895
rz87	Controls	pd	t_0	78.8047
rz87	Controls	pd	t_1	79.1282
rz87	Controls	pd	t_2	78.6566
rz87	Controls	r1	t_0	0.916064
rz87	Controls	r1	t_1	0.903215
rz87	Controls	r1	t_2	0.882378
rz87	Controls	r2s	t_0	18.7451
rz87	Controls	r2s	t_1	19.3116
rz87	Controls	r2s	t_2	18.7678
uc37	Controls	ficvf	t_0	0.926598
uc37	Controls	ficvf	t_1	0.909448
uc37	Controls	ficvf	t_2	0.920947
uc37	Controls	fiso	t_0	0.156286
uc37	Controls	fiso	t_1	0.142436
uc37	Controls	fiso	t_2	0.170469
uc37	Controls	gratio	t_0	0.771446
uc37	Controls	gratio	t_1	0.778677
uc37	Controls	gratio	t_2	0.773431
uc37	Controls	mt	t_0	3.34286
uc37	Controls	mt	t_1	3.23118
uc37	Controls	mt	t_2	3.24805
uc37	Controls	odi	t_0	0.178504
uc37	Controls	odi	t_1	0.178685
uc37	Controls	odi	t_2	0.176659
uc37	Controls	pd	t_0	77.4266
uc37	Controls	pd	t_1	77.2865
uc37	Controls	pd	t_2	79.468
uc37	Controls	r1	t_0	0.902896
uc37	Controls	r1	t_1	0.902463
uc37	Controls	r1	t_2	0.84301
uc37	Controls	r2s	t_0	17.1522
uc37	Controls	r2s	t_1	17.2521
uc37	Controls	r2s	t_2	17.9537
vp44	Controls	ficvf	t_0	0.901104
vp44	Controls	ficvf	t_1	0.915602
vp44	Controls	ficvf	t_2	0.903021
vp44	Controls	fiso	t_0	0.178052
vp44	Controls	fiso	t_1	0.157028
vp44	Controls	fiso	t_2	0.154343
vp44	Controls	gratio	t_0	0.766015
vp44	Controls	gratio	t_1	0.764335
vp44	Controls	gratio	t_2	0.756134
vp44	Controls	mt	t_0	3.29815
vp44	Controls	mt	t_1	3.40026
vp44	Controls	mt	t_2	3.49161
vp44	Controls	odi	t_0	0.19135
vp44	Controls	odi	t_1	0.186603
vp44	Controls	odi	t_2	0.192808
vp44	Controls	pd	t_0	79.0363
vp44	Controls	pd	t_1	77.6483
vp44	Controls	pd	t_2	77.9131
vp44	Controls	r1	t_0	0.876894
vp44	Controls	r1	t_1	0.893852
vp44	Controls	r1	t_2	0.881441
vp44	Controls	r2s	t_0	19.5157
vp44	Controls	r2s	t_1	18.1773
vp44	Controls	r2s	t_2	18.7648
wi06	Controls	ficvf	t_0	0.878721
wi06	Controls	ficvf	t_1	0.907159
wi06	Controls	ficvf	t_2	0.841886
wi06	Controls	fiso	t_0	0.129836
wi06	Controls	fiso	t_1	0.130347
wi06	Controls	fiso	t_2	0.180973
wi06	Controls	gratio	t_0	0.775045
wi06	Controls	gratio	t_1	0.784721
wi06	Controls	gratio	t_2	0.757608
wi06	Controls	mt	t_0	3.23494
wi06	Controls	mt	t_1	3.15686
wi06	Controls	mt	t_2	3.24728
wi06	Controls	odi	t_0	0.169951
wi06	Controls	odi	t_1	0.167735
wi06	Controls	odi	t_2	0.172033
wi06	Controls	pd	t_0	77.9628
wi06	Controls	pd	t_1	77.6195
wi06	Controls	pd	t_2	77.9006
wi06	Controls	r1	t_0	0.815942
wi06	Controls	r1	t_1	0.8637
wi06	Controls	r1	t_2	0.832234
wi06	Controls	r2s	t_0	17.2872
wi06	Controls	r2s	t_1	18.5122
wi06	Controls	r2s	t_2	18.7124
wx77	Controls	ficvf	t_0	0.949102
wx77	Controls	ficvf	t_1	0.924835
wx77	Controls	ficvf	t_2	0.945102
wx77	Controls	fiso	t_0	0.128554
wx77	Controls	fiso	t_1	0.134757
wx77	Controls	fiso	t_2	0.153974
wx77	Controls	gratio	t_0	0.787448
wx77	Controls	gratio	t_1	0.757405
wx77	Controls	gratio	t_2	0.766847
wx77	Controls	mt	t_0	3.21812
wx77	Controls	mt	t_1	3.5899
wx77	Controls	mt	t_2	3.45207
wx77	Controls	odi	t_0	0.186535
wx77	Controls	odi	t_1	0.187033
wx77	Controls	odi	t_2	0.180873
wx77	Controls	pd	t_0	76.7627
wx77	Controls	pd	t_1	79.7123
wx77	Controls	pd	t_2	78.2363
wx77	Controls	r1	t_0	0.919045
wx77	Controls	r1	t_1	0.90366
wx77	Controls	r1	t_2	0.899889
wx77	Controls	r2s	t_0	20.086
wx77	Controls	r2s	t_1	18.3627
wx77	Controls	r2s	t_2	18.1252
xy88	Controls	ficvf	t_0	0.884903
xy88	Controls	ficvf	t_1	0.910975
xy88	Controls	ficvf	t_2	0.868759
xy88	Controls	fiso	t_0	0.165343
xy88	Controls	fiso	t_1	0.164868
xy88	Controls	fiso	t_2	0.146387
xy88	Controls	gratio	t_0	0.764016
xy88	Controls	gratio	t_1	0.757397
xy88	Controls	gratio	t_2	0.756088
xy88	Controls	mt	t_0	3.32237
xy88	Controls	mt	t_1	3.46882
xy88	Controls	mt	t_2	3.43635
xy88	Controls	odi	t_0	0.167513
xy88	Controls	odi	t_1	0.170419
xy88	Controls	odi	t_2	0.170393
xy88	Controls	pd	t_0	77.4875
xy88	Controls	pd	t_1	77.9424
xy88	Controls	pd	t_2	77.7169
xy88	Controls	r1	t_0	0.897112
xy88	Controls	r1	t_1	0.892094
xy88	Controls	r1	t_2	0.876744
xy88	Controls	r2s	t_0	19.0472
xy88	Controls	r2s	t_1	19.7187
xy88	Controls	r2s	t_2	18.9582
ya49	Controls	ficvf	t_0	0.84612
ya49	Controls	ficvf	t_1	0.856588
ya49	Controls	ficvf	t_2	0.811556
ya49	Controls	fiso	t_0	0.136723
ya49	Controls	fiso	t_1	0.142696
ya49	Controls	fiso	t_2	0.107701
ya49	Controls	gratio	t_0	0.752128
ya49	Controls	gratio	t_1	0.769521
ya49	Controls	gratio	t_2	0.756254
ya49	Controls	mt	t_0	3.46265
ya49	Controls	mt	t_1	3.21824
ya49	Controls	mt	t_2	3.37281
ya49	Controls	odi	t_0	0.146116
ya49	Controls	odi	t_1	0.152162
ya49	Controls	odi	t_2	0.145665
ya49	Controls	pd	t_0	76.7461
ya49	Controls	pd	t_1	78.8051
ya49	Controls	pd	t_2	78.2573
ya49	Controls	r1	t_0	0.863486
ya49	Controls	r1	t_1	0.831544
ya49	Controls	r1	t_2	0.814112
ya49	Controls	r2s	t_0	16.956
ya49	Controls	r2s	t_1	20.2626
ya49	Controls	r2s	t_2	15.6015
zm31	Controls	ficvf	t_0	0.928807
zm31	Controls	ficvf	t_1	0.905923
zm31	Controls	ficvf	t_2	0.923697
zm31	Controls	fiso	t_0	0.184818
zm31	Controls	fiso	t_1	0.168207
zm31	Controls	fiso	t_2	0.182508
zm31	Controls	gratio	t_0	0.771692
zm31	Controls	gratio	t_1	0.778969
zm31	Controls	gratio	t_2	0.766308
zm31	Controls	mt	t_0	3.25003
zm31	Controls	mt	t_1	3.13234
zm31	Controls	mt	t_2	3.30967
zm31	Controls	odi	t_0	0.171376
zm31	Controls	odi	t_1	0.166338
zm31	Controls	odi	t_2	0.168733
zm31	Controls	pd	t_0	77.4074
zm31	Controls	pd	t_1	78.483
zm31	Controls	pd	t_2	77.9625
zm31	Controls	r1	t_0	0.897302
zm31	Controls	r1	t_1	0.886057
zm31	Controls	r1	t_2	0.896256
zm31	Controls	r2s	t_0	19.0711
zm31	Controls	r2s	t_1	18.6596
zm31	Controls	r2s	t_2	18.5151

## Sheet: Figure3_FPT_R
ID	group	variable	time	value
av38	Controls	ficvf	t_0	0.842983
av38	Controls	ficvf	t_1	0.838463
av38	Controls	ficvf	t_2	0.8107
av38	Controls	fiso	t_0	0.104617
av38	Controls	fiso	t_1	0.109074
av38	Controls	fiso	t_2	0.0930314
av38	Controls	gratio	t_0	0.771616
av38	Controls	gratio	t_1	0.763442
av38	Controls	gratio	t_2	0.75957
av38	Controls	mt	t_0	3.27051
av38	Controls	mt	t_1	3.35381
av38	Controls	mt	t_2	3.36949
av38	Controls	odi	t_0	0.171466
av38	Controls	odi	t_1	0.169818
av38	Controls	odi	t_2	0.169858
av38	Controls	pd	t_0	75.4184
av38	Controls	pd	t_1	75.3741
av38	Controls	pd	t_2	75.9804
av38	Controls	r1	t_0	0.88843
av38	Controls	r1	t_1	0.901513
av38	Controls	r1	t_2	0.918862
av38	Controls	r2s	t_0	18.55
av38	Controls	r2s	t_1	19.1984
av38	Controls	r2s	t_2	20.2879
bk32	Controls	ficvf	t_0	0.889168
bk32	Controls	ficvf	t_1	0.865455
bk32	Controls	ficvf	t_2	0.877989
bk32	Controls	fiso	t_0	0.137985
bk32	Controls	fiso	t_1	0.117265
bk32	Controls	fiso	t_2	0.116558
bk32	Controls	gratio	t_0	0.786417
bk32	Controls	gratio	t_1	0.788696
bk32	Controls	gratio	t_2	0.771391
bk32	Controls	mt	t_0	3.08918
bk32	Controls	mt	t_1	3.05228
bk32	Controls	mt	t_2	3.33131
bk32	Controls	odi	t_0	0.204455
bk32	Controls	odi	t_1	0.201377
bk32	Controls	odi	t_2	0.20059
bk32	Controls	pd	t_0	78.1573
bk32	Controls	pd	t_1	78.7339
bk32	Controls	pd	t_2	78.4141
bk32	Controls	r1	t_0	0.795439
bk32	Controls	r1	t_1	0.807242
bk32	Controls	r1	t_2	0.834819
bk32	Controls	r2s	t_0	17.4876
bk32	Controls	r2s	t_1	19.0033
bk32	Controls	r2s	t_2	17.5034
dx83	Controls	ficvf	t_0	0.909248
dx83	Controls	ficvf	t_1	0.877488
dx83	Controls	ficvf	t_2	0.878415
dx83	Controls	fiso	t_0	0.178898
dx83	Controls	fiso	t_1	0.159804
dx83	Controls	fiso	t_2	0.185263
dx83	Controls	gratio	t_0	0.736046
dx83	Controls	gratio	t_1	0.735693
dx83	Controls	gratio	t_2	0.730367
dx83	Controls	mt	t_0	3.73932
dx83	Controls	mt	t_1	3.70655
dx83	Controls	mt	t_2	3.70881
dx83	Controls	odi	t_0	0.200622
dx83	Controls	odi	t_1	0.195998
dx83	Controls	odi	t_2	0.193901
dx83	Controls	pd	t_0	76.1332
dx83	Controls	pd	t_1	77.2591
dx83	Controls	pd	t_2	77.3483
dx83	Controls	r1	t_0	0.977214
dx83	Controls	r1	t_1	0.962665
dx83	Controls	r1	t_2	0.962377
dx83	Controls	r2s	t_0	20.2881
dx83	Controls	r2s	t_1	20.0389
dx83	Controls	r2s	t_2	22.0903
ex39	Controls	ficvf	t_0	0.78104
ex39	Controls	ficvf	t_1	0.830853
ex39	Controls	ficvf	t_2	0.830672
ex39	Controls	fiso	t_0	0.128302
ex39	Controls	fiso	t_1	0.159785
ex39	Controls	fiso	t_2	0.157141
ex39	Controls	gratio	t_0	0.744961
ex39	Controls	gratio	t_1	0.735031
ex39	Controls	gratio	t_2	0.741211
ex39	Controls	mt	t_0	3.40579
ex39	Controls	mt	t_1	3.58545
ex39	Controls	mt	t_2	3.51545
ex39	Controls	odi	t_0	0.180571
ex39	Controls	odi	t_1	0.181228
ex39	Controls	odi	t_2	0.178359
ex39	Controls	pd	t_0	75.8842
ex39	Controls	pd	t_1	75.7735
ex39	Controls	pd	t_2	76.3738
ex39	Controls	r1	t_0	0.881247
ex39	Controls	r1	t_1	0.925729
ex39	Controls	r1	t_2	0.922318
ex39	Controls	r2s	t_0	19.1371
ex39	Controls	r2s	t_1	19.2628
ex39	Controls	r2s	t_2	19.6436
gc90	Controls	ficvf	t_0	0.857172
gc90	Controls	ficvf	t_1	0.865023
gc90	Controls	ficvf	t_2	0.84718
gc90	Controls	fiso	t_0	0.154682
gc90	Controls	fiso	t_1	0.144852
gc90	Controls	fiso	t_2	0.149601
gc90	Controls	gratio	t_0	0.755918
gc90	Controls	gratio	t_1	0.745132
gc90	Controls	gratio	t_2	0.759179
gc90	Controls	mt	t_0	3.39163
gc90	Controls	mt	t_1	3.59237
gc90	Controls	mt	t_2	3.33796
gc90	Controls	odi	t_0	0.187935
gc90	Controls	odi	t_1	0.180835
gc90	Controls	odi	t_2	0.178647
gc90	Controls	pd	t_0	76.8665
gc90	Controls	pd	t_1	77.2889
gc90	Controls	pd	t_2	77.8016
gc90	Controls	r1	t_0	0.912082
gc90	Controls	r1	t_1	0.911739
gc90	Controls	r1	t_2	0.882918
gc90	Controls	r2s	t_0	18.8462
gc90	Controls	r2s	t_1	19.1571
gc90	Controls	r2s	t_2	20.3244
gp72	Controls	ficvf	t_0	0.82817
gp72	Controls	ficvf	t_1	0.887541
gp72	Controls	ficvf	t_2	0.85171
gp72	Controls	fiso	t_0	0.126607
gp72	Controls	fiso	t_1	0.153934
gp72	Controls	fiso	t_2	0.147436
gp72	Controls	gratio	t_0	0.741959
gp72	Controls	gratio	t_1	0.743297
gp72	Controls	gratio	t_2	0.739787
gp72	Controls	mt	t_0	3.57337
gp72	Controls	mt	t_1	3.6474
gp72	Controls	mt	t_2	3.61986
gp72	Controls	odi	t_0	0.179722
gp72	Controls	odi	t_1	0.180722
gp72	Controls	odi	t_2	0.177582
gp72	Controls	pd	t_0	77.338
gp72	Controls	pd	t_1	75.7582
gp72	Controls	pd	t_2	75.196
gp72	Controls	r1	t_0	0.908783
gp72	Controls	r1	t_1	0.926568
gp72	Controls	r1	t_2	0.951595
gp72	Controls	r2s	t_0	19.523
gp72	Controls	r2s	t_1	18.5625
gp72	Controls	r2s	t_2	19.9211
hl18	Controls	ficvf	t_0	0.840414
hl18	Controls	ficvf	t_1	0.855257
hl18	Controls	ficvf	t_2	0.802324
hl18	Controls	fiso	t_0	0.152045
hl18	Controls	fiso	t_1	0.136412
hl18	Controls	fiso	t_2	0.122889
hl18	Controls	gratio	t_0	0.764791
hl18	Controls	gratio	t_1	0.752455
hl18	Controls	gratio	t_2	0.738773
hl18	Controls	mt	t_0	3.21659
hl18	Controls	mt	t_1	3.4623
hl18	Controls	mt	t_2	3.53378
hl18	Controls	odi	t_0	0.201527
hl18	Controls	odi	t_1	0.205664
hl18	Controls	odi	t_2	0.204502
hl18	Controls	pd	t_0	78.0137
hl18	Controls	pd	t_1	75.621
hl18	Controls	pd	t_2	75.4393
hl18	Controls	r1	t_0	0.862968
hl18	Controls	r1	t_1	0.90872
hl18	Controls	r1	t_2	0.97445
hl18	Controls	r2s	t_0	18.6525
hl18	Controls	r2s	t_1	18.066
hl18	Controls	r2s	t_2	18.6574
ht02	Controls	ficvf	t_0	0.82118
ht02	Controls	ficvf	t_1	0.835846
ht02	Controls	ficvf	t_2	0.845724
ht02	Controls	fiso	t_0	0.130556
ht02	Controls	fiso	t_1	0.156172
ht02	Controls	fiso	t_2	0.147459
ht02	Controls	gratio	t_0	0.745168
ht02	Controls	gratio	t_1	0.755905
ht02	Controls	gratio	t_2	0.742765
ht02	Controls	mt	t_0	3.50206
ht02	Controls	mt	t_1	3.3312
ht02	Controls	mt	t_2	3.55512
ht02	Controls	odi	t_0	0.193885
ht02	Controls	odi	t_1	0.195524
ht02	Controls	odi	t_2	0.195702
ht02	Controls	pd	t_0	76.3611
ht02	Controls	pd	t_1	77.985
ht02	Controls	pd	t_2	76.7747
ht02	Controls	r1	t_0	0.925839
ht02	Controls	r1	t_1	0.894719
ht02	Controls	r1	t_2	0.910353
ht02	Controls	r2s	t_0	18.6114
ht02	Controls	r2s	t_1	18.735
ht02	Controls	r2s	t_2	18.5445
ke47	Controls	ficvf	t_0	0.88023
ke47	Controls	ficvf	t_1	0.870084
ke47	Controls	ficvf	t_2	0.89661
ke47	Controls	fiso	t_0	0.150193
ke47	Controls	fiso	t_1	0.125179
ke47	Controls	fiso	t_2	0.139525
ke47	Controls	gratio	t_0	0.752044
ke47	Controls	gratio	t_1	0.780427
ke47	Controls	gratio	t_2	0.765871
ke47	Controls	mt	t_0	3.51542
ke47	Controls	mt	t_1	3.16082
ke47	Controls	mt	t_2	3.37919
ke47	Controls	odi	t_0	0.179434
ke47	Controls	odi	t_1	0.182247
ke47	Controls	odi	t_2	0.177936
ke47	Controls	pd	t_0	77.8532
ke47	Controls	pd	t_1	75.1011
ke47	Controls	pd	t_2	74.6381
ke47	Controls	r1	t_0	0.902817
ke47	Controls	r1	t_1	0.875923
ke47	Controls	r1	t_2	0.963274
ke47	Controls	r2s	t_0	21.1738
ke47	Controls	r2s	t_1	18.5122
ke47	Controls	r2s	t_2	22.382
le69	Controls	ficvf	t_0	0.90226
le69	Controls	ficvf	t_1	0.845166
le69	Controls	ficvf	t_2	0.878892
le69	Controls	fiso	t_0	0.163775
le69	Controls	fiso	t_1	0.124588
le69	Controls	fiso	t_2	0.156893
le69	Controls	gratio	t_0	0.767053
le69	Controls	gratio	t_1	0.751019
le69	Controls	gratio	t_2	0.749747
le69	Controls	mt	t_0	3.32561
le69	Controls	mt	t_1	3.49191
le69	Controls	mt	t_2	3.51441
le69	Controls	odi	t_0	0.20551
le69	Controls	odi	t_1	0.192706
le69	Controls	odi	t_2	0.206701
le69	Controls	pd	t_0	76.4655
le69	Controls	pd	t_1	77.4557
le69	Controls	pd	t_2	77.7058
le69	Controls	r1	t_0	0.913658
le69	Controls	r1	t_1	0.917807
le69	Controls	r1	t_2	0.918294
le69	Controls	r2s	t_0	20.0656
le69	Controls	r2s	t_1	19.5328
le69	Controls	r2s	t_2	18.6346
ls91	Controls	ficvf	t_0	0.813927
ls91	Controls	ficvf	t_1	0.879659
ls91	Controls	ficvf	t_2	0.780648
ls91	Controls	fiso	t_0	0.131617
ls91	Controls	fiso	t_1	0.177054
ls91	Controls	fiso	t_2	0.11147
ls91	Controls	gratio	t_0	0.733109
ls91	Controls	gratio	t_1	0.74065
ls91	Controls	gratio	t_2	0.72584
ls91	Controls	mt	t_0	3.64908
ls91	Controls	mt	t_1	3.59937
ls91	Controls	mt	t_2	3.70688
ls91	Controls	odi	t_0	0.174391
ls91	Controls	odi	t_1	0.170881
ls91	Controls	odi	t_2	0.160437
ls91	Controls	pd	t_0	76.5805
ls91	Controls	pd	t_1	76.0281
ls91	Controls	pd	t_2	74.3911
ls91	Controls	r1	t_0	0.924347
ls91	Controls	r1	t_1	0.961553
ls91	Controls	r1	t_2	0.930255
ls91	Controls	r2s	t_0	19.2589
ls91	Controls	r2s	t_1	20.6029
ls91	Controls	r2s	t_2	18.0232
lz42	Controls	ficvf	t_0	0.759001
lz42	Controls	ficvf	t_1	0.833609
lz42	Controls	ficvf	t_2	0.823071
lz42	Controls	fiso	t_0	0.131211
lz42	Controls	fiso	t_1	0.157342
lz42	Controls	fiso	t_2	0.157124
lz42	Controls	gratio	t_0	0.724904
lz42	Controls	gratio	t_1	0.739342
lz42	Controls	gratio	t_2	0.743603
lz42	Controls	mt	t_0	3.60642
lz42	Controls	mt	t_1	3.55302
lz42	Controls	mt	t_2	3.45557
lz42	Controls	odi	t_0	0.175205
lz42	Controls	odi	t_1	0.186114
lz42	Controls	odi	t_2	0.177301
lz42	Controls	pd	t_0	79.6867
lz42	Controls	pd	t_1	77.1645
lz42	Controls	pd	t_2	75.4992
lz42	Controls	r1	t_0	0.88421
lz42	Controls	r1	t_1	0.904367
lz42	Controls	r1	t_2	0.923129
lz42	Controls	r2s	t_0	18.2898
lz42	Controls	r2s	t_1	17.2587
lz42	Controls	r2s	t_2	17.1933
mq60	Controls	ficvf	t_0	0.88538
mq60	Controls	ficvf	t_1	0.876173
mq60	Controls	ficvf	t_2	0.847914
mq60	Controls	fiso	t_0	0.124373
mq60	Controls	fiso	t_1	0.115473
mq60	Controls	fiso	t_2	0.103577
mq60	Controls	gratio	t_0	0.775789
mq60	Controls	gratio	t_1	0.768022
mq60	Controls	gratio	t_2	0.763595
mq60	Controls	mt	t_0	3.2744
mq60	Controls	mt	t_1	3.3711
mq60	Controls	mt	t_2	3.39307
mq60	Controls	odi	t_0	0.178375
mq60	Controls	odi	t_1	0.177696
mq60	Controls	odi	t_2	0.180484
mq60	Controls	pd	t_0	76.9758
mq60	Controls	pd	t_1	77.1198
mq60	Controls	pd	t_2	79.532
mq60	Controls	r1	t_0	0.840062
mq60	Controls	r1	t_1	0.888437
mq60	Controls	r1	t_2	0.849125
mq60	Controls	r2s	t_0	16.646
mq60	Controls	r2s	t_1	19.0779
mq60	Controls	r2s	t_2	18.4362
mv57	Controls	ficvf	t_0	0.829918
mv57	Controls	ficvf	t_1	0.84096
mv57	Controls	ficvf	t_2	0.820948
mv57	Controls	fiso	t_0	0.141822
mv57	Controls	fiso	t_1	0.143936
mv57	Controls	fiso	t_2	0.125799
mv57	Controls	gratio	t_0	0.740039
mv57	Controls	gratio	t_1	0.732309
mv57	Controls	gratio	t_2	0.743069
mv57	Controls	mt	t_0	3.56191
mv57	Controls	mt	t_1	3.70625
mv57	Controls	mt	t_2	3.53838
mv57	Controls	odi	t_0	0.203052
mv57	Controls	odi	t_1	0.200738
mv57	Controls	odi	t_2	0.201065
mv57	Controls	pd	t_0	75.7064
mv57	Controls	pd	t_1	75.6218
mv57	Controls	pd	t_2	75.1899
mv57	Controls	r1	t_0	0.900244
mv57	Controls	r1	t_1	0.933962
mv57	Controls	r1	t_2	0.937795
mv57	Controls	r2s	t_0	18.5401
mv57	Controls	r2s	t_1	20.0594
mv57	Controls	r2s	t_2	18.6132
os29	Controls	ficvf	t_0	0.86193
os29	Controls	ficvf	t_1	0.859754
os29	Controls	ficvf	t_2	0.865726
os29	Controls	fiso	t_0	0.151391
os29	Controls	fiso	t_1	0.133942
os29	Controls	fiso	t_2	0.144551
os29	Controls	gratio	t_0	0.754998
os29	Controls	gratio	t_1	0.770998
os29	Controls	gratio	t_2	0.764272
os29	Controls	mt	t_0	3.43293
os29	Controls	mt	t_1	3.23887
os29	Controls	mt	t_2	3.32387
os29	Controls	odi	t_0	0.166202
os29	Controls	odi	t_1	0.168041
os29	Controls	odi	t_2	0.163922
os29	Controls	pd	t_0	78.1112
os29	Controls	pd	t_1	76.7915
os29	Controls	pd	t_2	76.4426
os29	Controls	r1	t_0	0.842888
os29	Controls	r1	t_1	0.858976
os29	Controls	r1	t_2	0.884812
os29	Controls	r2s	t_0	18.4989
os29	Controls	r2s	t_1	18.3567
os29	Controls	r2s	t_2	18.106
ph22	Controls	ficvf	t_0	0.903065
ph22	Controls	ficvf	t_1	0.911872
ph22	Controls	ficvf	t_2	0.87079
ph22	Controls	fiso	t_0	0.174091
ph22	Controls	fiso	t_1	0.148586
ph22	Controls	fiso	t_2	0.164921
ph22	Controls	gratio	t_0	0.745109
ph22	Controls	gratio	t_1	0.746109
ph22	Controls	gratio	t_2	0.738024
ph22	Controls	mt	t_0	3.60218
ph22	Controls	mt	t_1	3.69019
ph22	Controls	mt	t_2	3.64057
ph22	Controls	odi	t_0	0.196533
ph22	Controls	odi	t_1	0.198766
ph22	Controls	odi	t_2	0.197022
ph22	Controls	pd	t_0	76.7143
ph22	Controls	pd	t_1	78.0927
ph22	Controls	pd	t_2	77.918
ph22	Controls	r1	t_0	0.9693
ph22	Controls	r1	t_1	0.942164
ph22	Controls	r1	t_2	0.942207
ph22	Controls	r2s	t_0	19.6584
ph22	Controls	r2s	t_1	20.8563
ph22	Controls	r2s	t_2	20.8004
rz87	Controls	ficvf	t_0	0.867838
rz87	Controls	ficvf	t_1	0.872019
rz87	Controls	ficvf	t_2	0.853783
rz87	Controls	fiso	t_0	0.155354
rz87	Controls	fiso	t_1	0.150297
rz87	Controls	fiso	t_2	0.166527
rz87	Controls	gratio	t_0	0.744775
rz87	Controls	gratio	t_1	0.745842
rz87	Controls	gratio	t_2	0.744737
rz87	Controls	mt	t_0	3.57122
rz87	Controls	mt	t_1	3.57227
rz87	Controls	mt	t_2	3.50423
rz87	Controls	odi	t_0	0.182524
rz87	Controls	odi	t_1	0.183363
rz87	Controls	odi	t_2	0.177931
rz87	Controls	pd	t_0	77.9866
rz87	Controls	pd	t_1	77.8051
rz87	Controls	pd	t_2	78.6498
rz87	Controls	r1	t_0	0.95347
rz87	Controls	r1	t_1	0.955608
rz87	Controls	r1	t_2	0.928589
rz87	Controls	r2s	t_0	18.4896
rz87	Controls	r2s	t_1	18.7234
rz87	Controls	r2s	t_2	19.9141
uc37	Controls	ficvf	t_0	0.857628
uc37	Controls	ficvf	t_1	0.824622
uc37	Controls	ficvf	t_2	0.860799
uc37	Controls	fiso	t_0	0.167268
uc37	Controls	fiso	t_1	0.165465
uc37	Controls	fiso	t_2	0.186467
uc37	Controls	gratio	t_0	0.738442
uc37	Controls	gratio	t_1	0.740514
uc37	Controls	gratio	t_2	0.743353
uc37	Controls	mt	t_0	3.59124
uc37	Controls	mt	t_1	3.48018
uc37	Controls	mt	t_2	3.47838
uc37	Controls	odi	t_0	0.209778
uc37	Controls	odi	t_1	0.204003
uc37	Controls	odi	t_2	0.212976
uc37	Controls	pd	t_0	77.0141
uc37	Controls	pd	t_1	75.8518
uc37	Controls	pd	t_2	77.8369
uc37	Controls	r1	t_0	0.940447
uc37	Controls	r1	t_1	0.948247
uc37	Controls	r1	t_2	0.883327
uc37	Controls	r2s	t_0	19.1892
uc37	Controls	r2s	t_1	18.0521
uc37	Controls	r2s	t_2	18.3478
vp44	Controls	ficvf	t_0	0.897659
vp44	Controls	ficvf	t_1	0.889878
vp44	Controls	ficvf	t_2	0.839563
vp44	Controls	fiso	t_0	0.176267
vp44	Controls	fiso	t_1	0.17623
vp44	Controls	fiso	t_2	0.13799
vp44	Controls	gratio	t_0	0.747709
vp44	Controls	gratio	t_1	0.737801
vp44	Controls	gratio	t_2	0.732197
vp44	Controls	mt	t_0	3.54164
vp44	Controls	mt	t_1	3.65793
vp44	Controls	mt	t_2	3.69763
vp44	Controls	odi	t_0	0.209099
vp44	Controls	odi	t_1	0.206196
vp44	Controls	odi	t_2	0.208795
vp44	Controls	pd	t_0	77.4445
vp44	Controls	pd	t_1	76.419
vp44	Controls	pd	t_2	75.7541
vp44	Controls	r1	t_0	0.914952
vp44	Controls	r1	t_1	0.928225
vp44	Controls	r1	t_2	0.917381
vp44	Controls	r2s	t_0	19.9514
vp44	Controls	r2s	t_1	18.9638
vp44	Controls	r2s	t_2	18.9583
wi06	Controls	ficvf	t_0	0.826988
wi06	Controls	ficvf	t_1	0.907483
wi06	Controls	ficvf	t_2	0.846083
wi06	Controls	fiso	t_0	0.133896
wi06	Controls	fiso	t_1	0.161321
wi06	Controls	fiso	t_2	0.132568
wi06	Controls	gratio	t_0	0.745561
wi06	Controls	gratio	t_1	0.76158
wi06	Controls	gratio	t_2	0.761235
wi06	Controls	mt	t_0	3.49674
wi06	Controls	mt	t_1	3.42136
wi06	Controls	mt	t_2	3.33223
wi06	Controls	odi	t_0	0.195006
wi06	Controls	odi	t_1	0.198749
wi06	Controls	odi	t_2	0.201217
wi06	Controls	pd	t_0	77.479
wi06	Controls	pd	t_1	76.7803
wi06	Controls	pd	t_2	75.7828
wi06	Controls	r1	t_0	0.840028
wi06	Controls	r1	t_1	0.913932
wi06	Controls	r1	t_2	0.875584
wi06	Controls	r2s	t_0	18.5273
wi06	Controls	r2s	t_1	19.9757
wi06	Controls	r2s	t_2	18.5543
wx77	Controls	ficvf	t_0	0.92093
wx77	Controls	ficvf	t_1	0.909434
wx77	Controls	ficvf	t_2	0.875139
wx77	Controls	fiso	t_0	0.124654
wx77	Controls	fiso	t_1	0.115782
wx77	Controls	fiso	t_2	0.137342
wx77	Controls	gratio	t_0	0.765688
wx77	Controls	gratio	t_1	0.742901
wx77	Controls	gratio	t_2	0.744293
wx77	Controls	mt	t_0	3.4984
wx77	Controls	mt	t_1	3.82187
wx77	Controls	mt	t_2	3.64494
wx77	Controls	odi	t_0	0.196324
wx77	Controls	odi	t_1	0.19196
wx77	Controls	odi	t_2	0.187259
wx77	Controls	pd	t_0	77.1068
wx77	Controls	pd	t_1	77.3142
wx77	Controls	pd	t_2	77.9869
wx77	Controls	r1	t_0	0.944421
wx77	Controls	r1	t_1	0.967496
wx77	Controls	r1	t_2	0.941378
wx77	Controls	r2s	t_0	21.1575
wx77	Controls	r2s	t_1	19.2689
wx77	Controls	r2s	t_2	20.3606
xy88	Controls	ficvf	t_0	0.8694
xy88	Controls	ficvf	t_1	0.873187
xy88	Controls	ficvf	t_2	0.857876
xy88	Controls	fiso	t_0	0.143628
xy88	Controls	fiso	t_1	0.152529
xy88	Controls	fiso	t_2	0.145861
xy88	Controls	gratio	t_0	0.757826
xy88	Controls	gratio	t_1	0.744434
xy88	Controls	gratio	t_2	0.743175
xy88	Controls	mt	t_0	3.42546
xy88	Controls	mt	t_1	3.59166
xy88	Controls	mt	t_2	3.58202
xy88	Controls	odi	t_0	0.195954
xy88	Controls	odi	t_1	0.198331
xy88	Controls	odi	t_2	0.191453
xy88	Controls	pd	t_0	75.813
xy88	Controls	pd	t_1	77.7869
xy88	Controls	pd	t_2	77.4973
xy88	Controls	r1	t_0	0.934454
xy88	Controls	r1	t_1	0.910738
xy88	Controls	r1	t_2	0.900353
xy88	Controls	r2s	t_0	19.161
xy88	Controls	r2s	t_1	19.874
xy88	Controls	r2s	t_2	18.9935
ya49	Controls	ficvf	t_0	0.778672
ya49	Controls	ficvf	t_1	0.804136
ya49	Controls	ficvf	t_2	0.779941
ya49	Controls	fiso	t_0	0.13523
ya49	Controls	fiso	t_1	0.150107
ya49	Controls	fiso	t_2	0.116534
ya49	Controls	gratio	t_0	0.735515
ya49	Controls	gratio	t_1	0.752389
ya49	Controls	gratio	t_2	0.734626
ya49	Controls	mt	t_0	3.4982
ya49	Controls	mt	t_1	3.31444
ya49	Controls	mt	t_2	3.56116
ya49	Controls	odi	t_0	0.182032
ya49	Controls	odi	t_1	0.179245
ya49	Controls	odi	t_2	0.181015
ya49	Controls	pd	t_0	77.0311
ya49	Controls	pd	t_1	76.9786
ya49	Controls	pd	t_2	77.3949
ya49	Controls	r1	t_0	0.881423
ya49	Controls	r1	t_1	0.847457
ya49	Controls	r1	t_2	0.855193
ya49	Controls	r2s	t_0	18.066
ya49	Controls	r2s	t_1	17.8135
ya49	Controls	r2s	t_2	15.862
zm31	Controls	ficvf	t_0	0.912018
zm31	Controls	ficvf	t_1	0.859199
zm31	Controls	ficvf	t_2	0.875046
zm31	Controls	fiso	t_0	0.16255
zm31	Controls	fiso	t_1	0.133125
zm31	Controls	fiso	t_2	0.14396
zm31	Controls	gratio	t_0	0.753994
zm31	Controls	gratio	t_1	0.760548
zm31	Controls	gratio	t_2	0.743758
zm31	Controls	mt	t_0	3.53479
zm31	Controls	mt	t_1	3.38502
zm31	Controls	mt	t_2	3.61897
zm31	Controls	odi	t_0	0.178314
zm31	Controls	odi	t_1	0.17567
zm31	Controls	odi	t_2	0.180176
zm31	Controls	pd	t_0	76.1622
zm31	Controls	pd	t_1	77.5831
zm31	Controls	pd	t_2	77.2222
zm31	Controls	r1	t_0	0.928686
zm31	Controls	r1	t_1	0.909653
zm31	Controls	r1	t_2	0.924929
zm31	Controls	r2s	t_0	20.2937
zm31	Controls	r2s	t_1	19.9582
zm31	Controls	r2s	t_2	19.9446

## Sheet: Figure3_T_PREM_R
ID	group	variable	time	value
av38	Controls	ficvf	t_0	0.687523
av38	Controls	ficvf	t_1	0.671476
av38	Controls	ficvf	t_2	0.669042
av38	Controls	fiso	t_0	0.0881118
av38	Controls	fiso	t_1	0.0778868
av38	Controls	fiso	t_2	0.0848198
av38	Controls	gratio	t_0	0.766825
av38	Controls	gratio	t_1	0.759603
av38	Controls	gratio	t_2	0.759776
av38	Controls	mt	t_0	2.89581
av38	Controls	mt	t_1	2.96272
av38	Controls	mt	t_2	2.92768
av38	Controls	odi	t_0	0.286262
av38	Controls	odi	t_1	0.280112
av38	Controls	odi	t_2	0.279781
av38	Controls	pd	t_0	80.0927
av38	Controls	pd	t_1	79.7035
av38	Controls	pd	t_2	80.0434
av38	Controls	r1	t_0	0.80481
av38	Controls	r1	t_1	0.82093
av38	Controls	r1	t_2	0.838693
av38	Controls	r2s	t_0	16.9421
av38	Controls	r2s	t_1	18.0309
av38	Controls	r2s	t_2	18.6622
bk32	Controls	ficvf	t_0	0.70163
bk32	Controls	ficvf	t_1	0.684773
bk32	Controls	ficvf	t_2	0.670315
bk32	Controls	fiso	t_0	0.123737
bk32	Controls	fiso	t_1	0.0996378
bk32	Controls	fiso	t_2	0.104969
bk32	Controls	gratio	t_0	0.783418
bk32	Controls	gratio	t_1	0.784358
bk32	Controls	gratio	t_2	0.769013
bk32	Controls	mt	t_0	2.63378
bk32	Controls	mt	t_1	2.61847
bk32	Controls	mt	t_2	2.77251
bk32	Controls	odi	t_0	0.374463
bk32	Controls	odi	t_1	0.370648
bk32	Controls	odi	t_2	0.364808
bk32	Controls	pd	t_0	84.4734
bk32	Controls	pd	t_1	85.6098
bk32	Controls	pd	t_2	84.6328
bk32	Controls	r1	t_0	0.703059
bk32	Controls	r1	t_1	0.692847
bk32	Controls	r1	t_2	0.728807
bk32	Controls	r2s	t_0	16.6044
bk32	Controls	r2s	t_1	17.6336
bk32	Controls	r2s	t_2	16.8227
dx83	Controls	ficvf	t_0	0.74518
dx83	Controls	ficvf	t_1	0.719861
dx83	Controls	ficvf	t_2	0.721143
dx83	Controls	fiso	t_0	0.145448
dx83	Controls	fiso	t_1	0.132715
dx83	Controls	fiso	t_2	0.127261
dx83	Controls	gratio	t_0	0.732488
dx83	Controls	gratio	t_1	0.730298
dx83	Controls	gratio	t_2	0.731327
dx83	Controls	mt	t_0	3.35438
dx83	Controls	mt	t_1	3.33728
dx83	Controls	mt	t_2	3.3429
dx83	Controls	odi	t_0	0.297761
dx83	Controls	odi	t_1	0.300978
dx83	Controls	odi	t_2	0.292726
dx83	Controls	pd	t_0	79.0572
dx83	Controls	pd	t_1	80.626
dx83	Controls	pd	t_2	80.9
dx83	Controls	r1	t_0	0.902711
dx83	Controls	r1	t_1	0.887976
dx83	Controls	r1	t_2	0.882575
dx83	Controls	r2s	t_0	19.1788
dx83	Controls	r2s	t_1	19.7602
dx83	Controls	r2s	t_2	21.2352
ex39	Controls	ficvf	t_0	0.67022
ex39	Controls	ficvf	t_1	0.680335
ex39	Controls	ficvf	t_2	0.696912
ex39	Controls	fiso	t_0	0.0955012
ex39	Controls	fiso	t_1	0.10802
ex39	Controls	fiso	t_2	0.121816
ex39	Controls	gratio	t_0	0.742012
ex39	Controls	gratio	t_1	0.727872
ex39	Controls	gratio	t_2	0.736732
ex39	Controls	mt	t_0	3.1553
ex39	Controls	mt	t_1	3.32399
ex39	Controls	mt	t_2	3.23771
ex39	Controls	odi	t_0	0.273566
ex39	Controls	odi	t_1	0.268389
ex39	Controls	odi	t_2	0.261503
ex39	Controls	pd	t_0	77.9376
ex39	Controls	pd	t_1	77.9057
ex39	Controls	pd	t_2	78.9508
ex39	Controls	r1	t_0	0.830238
ex39	Controls	r1	t_1	0.868821
ex39	Controls	r1	t_2	0.860608
ex39	Controls	r2s	t_0	18.7511
ex39	Controls	r2s	t_1	18.8208
ex39	Controls	r2s	t_2	19.2255
gc90	Controls	ficvf	t_0	0.784093
gc90	Controls	ficvf	t_1	0.760523
gc90	Controls	ficvf	t_2	0.759324
gc90	Controls	fiso	t_0	0.136304
gc90	Controls	fiso	t_1	0.129288
gc90	Controls	fiso	t_2	0.119556
gc90	Controls	gratio	t_0	0.753209
gc90	Controls	gratio	t_1	0.738151
gc90	Controls	gratio	t_2	0.759256
gc90	Controls	mt	t_0	3.24608
gc90	Controls	mt	t_1	3.40132
gc90	Controls	mt	t_2	3.13726
gc90	Controls	odi	t_0	0.281299
gc90	Controls	odi	t_1	0.274534
gc90	Controls	odi	t_2	0.2705
gc90	Controls	pd	t_0	78.209
gc90	Controls	pd	t_1	78.394
gc90	Controls	pd	t_2	78.3301
gc90	Controls	r1	t_0	0.876306
gc90	Controls	r1	t_1	0.875724
gc90	Controls	r1	t_2	0.851783
gc90	Controls	r2s	t_0	19.427
gc90	Controls	r2s	t_1	19.4702
gc90	Controls	r2s	t_2	20.2764
gp72	Controls	ficvf	t_0	0.691585
gp72	Controls	ficvf	t_1	0.745571
gp72	Controls	ficvf	t_2	0.724194
gp72	Controls	fiso	t_0	0.0921136
gp72	Controls	fiso	t_1	0.145803
gp72	Controls	fiso	t_2	0.11965
gp72	Controls	gratio	t_0	0.746684
gp72	Controls	gratio	t_1	0.74351
gp72	Controls	gratio	t_2	0.745807
gp72	Controls	mt	t_0	3.15473
gp72	Controls	mt	t_1	3.22042
gp72	Controls	mt	t_2	3.20614
gp72	Controls	odi	t_0	0.307088
gp72	Controls	odi	t_1	0.306838
gp72	Controls	odi	t_2	0.305463
gp72	Controls	pd	t_0	81.4406
gp72	Controls	pd	t_1	79.5411
gp72	Controls	pd	t_2	79.2566
gp72	Controls	r1	t_0	0.822262
gp72	Controls	r1	t_1	0.8483
gp72	Controls	r1	t_2	0.862859
gp72	Controls	r2s	t_0	18.7463
gp72	Controls	r2s	t_1	17.8794
gp72	Controls	r2s	t_2	18.8351
hl18	Controls	ficvf	t_0	0.748189
hl18	Controls	ficvf	t_1	0.771672
hl18	Controls	ficvf	t_2	0.713907
hl18	Controls	fiso	t_0	0.131502
hl18	Controls	fiso	t_1	0.123407
hl18	Controls	fiso	t_2	0.0990144
hl18	Controls	gratio	t_0	0.766793
hl18	Controls	gratio	t_1	0.758105
hl18	Controls	gratio	t_2	0.741062
hl18	Controls	mt	t_0	2.97175
hl18	Controls	mt	t_1	3.17743
hl18	Controls	mt	t_2	3.28029
hl18	Controls	odi	t_0	0.313576
hl18	Controls	odi	t_1	0.323935
hl18	Controls	odi	t_2	0.314816
hl18	Controls	pd	t_0	81.8505
hl18	Controls	pd	t_1	78.9296
hl18	Controls	pd	t_2	79.4596
hl18	Controls	r1	t_0	0.804685
hl18	Controls	r1	t_1	0.856538
hl18	Controls	r1	t_2	0.895107
hl18	Controls	r2s	t_0	18.5681
hl18	Controls	r2s	t_1	17.5926
hl18	Controls	r2s	t_2	17.6628
ht02	Controls	ficvf	t_0	0.68259
ht02	Controls	ficvf	t_1	0.689568
ht02	Controls	ficvf	t_2	0.68578
ht02	Controls	fiso	t_0	0.0958088
ht02	Controls	fiso	t_1	0.110733
ht02	Controls	fiso	t_2	0.092589
ht02	Controls	gratio	t_0	0.746808
ht02	Controls	gratio	t_1	0.751975
ht02	Controls	gratio	t_2	0.742776
ht02	Controls	mt	t_0	3.12621
ht02	Controls	mt	t_1	3.02285
ht02	Controls	mt	t_2	3.17847
ht02	Controls	odi	t_0	0.282035
ht02	Controls	odi	t_1	0.30122
ht02	Controls	odi	t_2	0.28915
ht02	Controls	pd	t_0	79.2844
ht02	Controls	pd	t_1	81.4616
ht02	Controls	pd	t_2	79.6976
ht02	Controls	r1	t_0	0.85443
ht02	Controls	r1	t_1	0.828
ht02	Controls	r1	t_2	0.851908
ht02	Controls	r2s	t_0	17.3328
ht02	Controls	r2s	t_1	17.9404
ht02	Controls	r2s	t_2	17.9628
ke47	Controls	ficvf	t_0	0.748717
ke47	Controls	ficvf	t_1	0.748377
ke47	Controls	ficvf	t_2	0.759031
ke47	Controls	fiso	t_0	0.128498
ke47	Controls	fiso	t_1	0.106743
ke47	Controls	fiso	t_2	0.109952
ke47	Controls	gratio	t_0	0.756079
ke47	Controls	gratio	t_1	0.7822
ke47	Controls	gratio	t_2	0.767844
ke47	Controls	mt	t_0	3.12172
ke47	Controls	mt	t_1	2.83307
ke47	Controls	mt	t_2	3.03392
ke47	Controls	odi	t_0	0.298999
ke47	Controls	odi	t_1	0.306958
ke47	Controls	odi	t_2	0.306891
ke47	Controls	pd	t_0	82.5792
ke47	Controls	pd	t_1	79.3581
ke47	Controls	pd	t_2	79.5606
ke47	Controls	r1	t_0	0.823742
ke47	Controls	r1	t_1	0.804383
ke47	Controls	r1	t_2	0.877663
ke47	Controls	r2s	t_0	21.0769
ke47	Controls	r2s	t_1	17.5647
ke47	Controls	r2s	t_2	22.2517
le69	Controls	ficvf	t_0	0.786689
le69	Controls	ficvf	t_1	0.736137
le69	Controls	ficvf	t_2	0.766836
le69	Controls	fiso	t_0	0.133581
le69	Controls	fiso	t_1	0.105884
le69	Controls	fiso	t_2	0.128899
le69	Controls	gratio	t_0	0.762755
le69	Controls	gratio	t_1	0.743844
le69	Controls	gratio	t_2	0.748116
le69	Controls	mt	t_0	3.11721
le69	Controls	mt	t_1	3.30151
le69	Controls	mt	t_2	3.27364
le69	Controls	odi	t_0	0.295343
le69	Controls	odi	t_1	0.281285
le69	Controls	odi	t_2	0.292466
le69	Controls	pd	t_0	79.498
le69	Controls	pd	t_1	79.0129
le69	Controls	pd	t_2	79.5102
le69	Controls	r1	t_0	0.853682
le69	Controls	r1	t_1	0.873916
le69	Controls	r1	t_2	0.873296
le69	Controls	r2s	t_0	19.8963
le69	Controls	r2s	t_1	18.8609
le69	Controls	r2s	t_2	18.517
ls91	Controls	ficvf	t_0	0.667327
ls91	Controls	ficvf	t_1	0.722533
ls91	Controls	ficvf	t_2	0.685754
ls91	Controls	fiso	t_0	0.078076
ls91	Controls	fiso	t_1	0.137032
ls91	Controls	fiso	t_2	0.0898671
ls91	Controls	gratio	t_0	0.744585
ls91	Controls	gratio	t_1	0.748436
ls91	Controls	gratio	t_2	0.74142
ls91	Controls	mt	t_0	3.13876
ls91	Controls	mt	t_1	3.1088
ls91	Controls	mt	t_2	3.21461
ls91	Controls	odi	t_0	0.282292
ls91	Controls	odi	t_1	0.280876
ls91	Controls	odi	t_2	0.268288
ls91	Controls	pd	t_0	80.8305
ls91	Controls	pd	t_1	80.7382
ls91	Controls	pd	t_2	79.6026
ls91	Controls	r1	t_0	0.835858
ls91	Controls	r1	t_1	0.861442
ls91	Controls	r1	t_2	0.833871
ls91	Controls	r2s	t_0	18.3635
ls91	Controls	r2s	t_1	20.1306
ls91	Controls	r2s	t_2	17.7178
lz42	Controls	ficvf	t_0	0.638595
lz42	Controls	ficvf	t_1	0.699313
lz42	Controls	ficvf	t_2	0.682221
lz42	Controls	fiso	t_0	0.10407
lz42	Controls	fiso	t_1	0.121371
lz42	Controls	fiso	t_2	0.11299
lz42	Controls	gratio	t_0	0.721814
lz42	Controls	gratio	t_1	0.737582
lz42	Controls	gratio	t_2	0.746617
lz42	Controls	mt	t_0	3.30523
lz42	Controls	mt	t_1	3.23493
lz42	Controls	mt	t_2	3.10939
lz42	Controls	odi	t_0	0.298736
lz42	Controls	odi	t_1	0.300543
lz42	Controls	odi	t_2	0.295751
lz42	Controls	pd	t_0	82.8945
lz42	Controls	pd	t_1	79.7501
lz42	Controls	pd	t_2	79.2929
lz42	Controls	r1	t_0	0.821499
lz42	Controls	r1	t_1	0.845168
lz42	Controls	r1	t_2	0.842829
lz42	Controls	r2s	t_0	19.305
lz42	Controls	r2s	t_1	17.7327
lz42	Controls	r2s	t_2	18.2516
mq60	Controls	ficvf	t_0	0.754478
mq60	Controls	ficvf	t_1	0.75084
mq60	Controls	ficvf	t_2	0.750632
mq60	Controls	fiso	t_0	0.121494
mq60	Controls	fiso	t_1	0.103563
mq60	Controls	fiso	t_2	0.115365
mq60	Controls	gratio	t_0	0.765727
mq60	Controls	gratio	t_1	0.762054
mq60	Controls	gratio	t_2	0.754842
mq60	Controls	mt	t_0	3.02028
mq60	Controls	mt	t_1	3.10993
mq60	Controls	mt	t_2	3.17566
mq60	Controls	odi	t_0	0.288092
mq60	Controls	odi	t_1	0.294644
mq60	Controls	odi	t_2	0.299305
mq60	Controls	pd	t_0	78.8335
mq60	Controls	pd	t_1	79.1334
mq60	Controls	pd	t_2	81.4511
mq60	Controls	r1	t_0	0.786119
mq60	Controls	r1	t_1	0.836847
mq60	Controls	r1	t_2	0.813443
mq60	Controls	r2s	t_0	16.144
mq60	Controls	r2s	t_1	18.4588
mq60	Controls	r2s	t_2	18.4428
mv57	Controls	ficvf	t_0	0.717593
mv57	Controls	ficvf	t_1	0.714604
mv57	Controls	ficvf	t_2	0.699376
mv57	Controls	fiso	t_0	0.105179
mv57	Controls	fiso	t_1	0.110342
mv57	Controls	fiso	t_2	0.0979957
mv57	Controls	gratio	t_0	0.745699
mv57	Controls	gratio	t_1	0.74012
mv57	Controls	gratio	t_2	0.741555
mv57	Controls	mt	t_0	3.22013
mv57	Controls	mt	t_1	3.26975
mv57	Controls	mt	t_2	3.24128
mv57	Controls	odi	t_0	0.302854
mv57	Controls	odi	t_1	0.295612
mv57	Controls	odi	t_2	0.296581
mv57	Controls	pd	t_0	79.4591
mv57	Controls	pd	t_1	78.8404
mv57	Controls	pd	t_2	78.923
mv57	Controls	r1	t_0	0.82778
mv57	Controls	r1	t_1	0.859195
mv57	Controls	r1	t_2	0.861242
mv57	Controls	r2s	t_0	18.4152
mv57	Controls	r2s	t_1	19.1712
mv57	Controls	r2s	t_2	18.1709
os29	Controls	ficvf	t_0	0.700778
os29	Controls	ficvf	t_1	0.714038
os29	Controls	ficvf	t_2	0.717212
os29	Controls	fiso	t_0	0.117042
os29	Controls	fiso	t_1	0.117984
os29	Controls	fiso	t_2	0.115942
os29	Controls	gratio	t_0	0.74921
os29	Controls	gratio	t_1	0.759983
os29	Controls	gratio	t_2	0.754809
os29	Controls	mt	t_0	3.0791
os29	Controls	mt	t_1	2.97498
os29	Controls	mt	t_2	3.05789
os29	Controls	odi	t_0	0.280758
os29	Controls	odi	t_1	0.28683
os29	Controls	odi	t_2	0.274963
os29	Controls	pd	t_0	79.0753
os29	Controls	pd	t_1	79.7967
os29	Controls	pd	t_2	77.9985
os29	Controls	r1	t_0	0.802698
os29	Controls	r1	t_1	0.805015
os29	Controls	r1	t_2	0.841192
os29	Controls	r2s	t_0	17.1434
os29	Controls	r2s	t_1	18.2302
os29	Controls	r2s	t_2	17.7004
ph22	Controls	ficvf	t_0	0.718154
ph22	Controls	ficvf	t_1	0.737666
ph22	Controls	ficvf	t_2	0.703952
ph22	Controls	fiso	t_0	0.123602
ph22	Controls	fiso	t_1	0.114041
ph22	Controls	fiso	t_2	0.118865
ph22	Controls	gratio	t_0	0.739676
ph22	Controls	gratio	t_1	0.745894
ph22	Controls	gratio	t_2	0.736716
ph22	Controls	mt	t_0	3.2364
ph22	Controls	mt	t_1	3.26062
ph22	Controls	mt	t_2	3.2603
ph22	Controls	odi	t_0	0.304413
ph22	Controls	odi	t_1	0.302668
ph22	Controls	odi	t_2	0.300412
ph22	Controls	pd	t_0	80.1165
ph22	Controls	pd	t_1	81.553
ph22	Controls	pd	t_2	81.1261
ph22	Controls	r1	t_0	0.89209
ph22	Controls	r1	t_1	0.859969
ph22	Controls	r1	t_2	0.86523
ph22	Controls	r2s	t_0	19.191
ph22	Controls	r2s	t_1	20.4168
ph22	Controls	r2s	t_2	19.7913
rz87	Controls	ficvf	t_0	0.779247
rz87	Controls	ficvf	t_1	0.733177
rz87	Controls	ficvf	t_2	0.752536
rz87	Controls	fiso	t_0	0.149066
rz87	Controls	fiso	t_1	0.128074
rz87	Controls	fiso	t_2	0.13198
rz87	Controls	gratio	t_0	0.744222
rz87	Controls	gratio	t_1	0.738974
rz87	Controls	gratio	t_2	0.746615
rz87	Controls	mt	t_0	3.31866
rz87	Controls	mt	t_1	3.30838
rz87	Controls	mt	t_2	3.24757
rz87	Controls	odi	t_0	0.273211
rz87	Controls	odi	t_1	0.262847
rz87	Controls	odi	t_2	0.275797
rz87	Controls	pd	t_0	78.9412
rz87	Controls	pd	t_1	78.2919
rz87	Controls	pd	t_2	79.0958
rz87	Controls	r1	t_0	0.904117
rz87	Controls	r1	t_1	0.901823
rz87	Controls	r1	t_2	0.881225
rz87	Controls	r2s	t_0	18.9364
rz87	Controls	r2s	t_1	18.4943
rz87	Controls	r2s	t_2	19.6009
uc37	Controls	ficvf	t_0	0.729748
uc37	Controls	ficvf	t_1	0.69682
uc37	Controls	ficvf	t_2	0.71299
uc37	Controls	fiso	t_0	0.141521
uc37	Controls	fiso	t_1	0.126066
uc37	Controls	fiso	t_2	0.126767
uc37	Controls	gratio	t_0	0.744694
uc37	Controls	gratio	t_1	0.74669
uc37	Controls	gratio	t_2	0.74993
uc37	Controls	mt	t_0	3.16987
uc37	Controls	mt	t_1	3.08155
uc37	Controls	mt	t_2	3.09771
uc37	Controls	odi	t_0	0.319101
uc37	Controls	odi	t_1	0.314129
uc37	Controls	odi	t_2	0.312862
uc37	Controls	pd	t_0	80.3149
uc37	Controls	pd	t_1	79.5876
uc37	Controls	pd	t_2	80.9787
uc37	Controls	r1	t_0	0.85778
uc37	Controls	r1	t_1	0.86679
uc37	Controls	r1	t_2	0.816711
uc37	Controls	r2s	t_0	17.7689
uc37	Controls	r2s	t_1	17.2211
uc37	Controls	r2s	t_2	17.0921
vp44	Controls	ficvf	t_0	0.785277
vp44	Controls	ficvf	t_1	0.777541
vp44	Controls	ficvf	t_2	0.761689
vp44	Controls	fiso	t_0	0.124467
vp44	Controls	fiso	t_1	0.131636
vp44	Controls	fiso	t_2	0.109428
vp44	Controls	gratio	t_0	0.759689
vp44	Controls	gratio	t_1	0.746018
vp44	Controls	gratio	t_2	0.743858
vp44	Controls	mt	t_0	3.2017
vp44	Controls	mt	t_1	3.33047
vp44	Controls	mt	t_2	3.38291
vp44	Controls	odi	t_0	0.299571
vp44	Controls	odi	t_1	0.293188
vp44	Controls	odi	t_2	0.306351
vp44	Controls	pd	t_0	80.7488
vp44	Controls	pd	t_1	79.3405
vp44	Controls	pd	t_2	78.8678
vp44	Controls	r1	t_0	0.841019
vp44	Controls	r1	t_1	0.873287
vp44	Controls	r1	t_2	0.856718
vp44	Controls	r2s	t_0	19.1153
vp44	Controls	r2s	t_1	18.0416
vp44	Controls	r2s	t_2	17.9385
wi06	Controls	ficvf	t_0	0.719555
wi06	Controls	ficvf	t_1	0.757033
wi06	Controls	ficvf	t_2	0.717097
wi06	Controls	fiso	t_0	0.107297
wi06	Controls	fiso	t_1	0.116681
wi06	Controls	fiso	t_2	0.0931412
wi06	Controls	gratio	t_0	0.743798
wi06	Controls	gratio	t_1	0.756697
wi06	Controls	gratio	t_2	0.752468
wi06	Controls	mt	t_0	3.24939
wi06	Controls	mt	t_1	3.16811
wi06	Controls	mt	t_2	3.17173
wi06	Controls	odi	t_0	0.292569
wi06	Controls	odi	t_1	0.299176
wi06	Controls	odi	t_2	0.297915
wi06	Controls	pd	t_0	80.1152
wi06	Controls	pd	t_1	79.925
wi06	Controls	pd	t_2	78.2181
wi06	Controls	r1	t_0	0.789102
wi06	Controls	r1	t_1	0.862774
wi06	Controls	r1	t_2	0.836789
wi06	Controls	r2s	t_0	17.2769
wi06	Controls	r2s	t_1	19.469
wi06	Controls	r2s	t_2	17.6881
wx77	Controls	ficvf	t_0	0.765359
wx77	Controls	ficvf	t_1	0.740133
wx77	Controls	ficvf	t_2	0.720293
wx77	Controls	fiso	t_0	0.112644
wx77	Controls	fiso	t_1	0.100406
wx77	Controls	fiso	t_2	0.114855
wx77	Controls	gratio	t_0	0.764617
wx77	Controls	gratio	t_1	0.739832
wx77	Controls	gratio	t_2	0.742506
wx77	Controls	mt	t_0	3.09083
wx77	Controls	mt	t_1	3.36497
wx77	Controls	mt	t_2	3.23944
wx77	Controls	odi	t_0	0.362395
wx77	Controls	odi	t_1	0.334374
wx77	Controls	odi	t_2	0.338848
wx77	Controls	pd	t_0	81.0459
wx77	Controls	pd	t_1	80.9172
wx77	Controls	pd	t_2	81.762
wx77	Controls	r1	t_0	0.863003
wx77	Controls	r1	t_1	0.88413
wx77	Controls	r1	t_2	0.865441
wx77	Controls	r2s	t_0	20.9656
wx77	Controls	r2s	t_1	19.4319
wx77	Controls	r2s	t_2	20.471
xy88	Controls	ficvf	t_0	0.768283
xy88	Controls	ficvf	t_1	0.786622
xy88	Controls	ficvf	t_2	0.760607
xy88	Controls	fiso	t_0	0.129856
xy88	Controls	fiso	t_1	0.140366
xy88	Controls	fiso	t_2	0.117261
xy88	Controls	gratio	t_0	0.755676
xy88	Controls	gratio	t_1	0.74611
xy88	Controls	gratio	t_2	0.740093
xy88	Controls	mt	t_0	3.18942
xy88	Controls	mt	t_1	3.33635
xy88	Controls	mt	t_2	3.4024
xy88	Controls	odi	t_0	0.2854
xy88	Controls	odi	t_1	0.291078
xy88	Controls	odi	t_2	0.283945
xy88	Controls	pd	t_0	78.8334
xy88	Controls	pd	t_1	80.1582
xy88	Controls	pd	t_2	79.764
xy88	Controls	r1	t_0	0.871061
xy88	Controls	r1	t_1	0.864754
xy88	Controls	r1	t_2	0.863256
xy88	Controls	r2s	t_0	19.067
xy88	Controls	r2s	t_1	19.5932
xy88	Controls	r2s	t_2	18.7409
ya49	Controls	ficvf	t_0	0.662246
ya49	Controls	ficvf	t_1	0.685844
ya49	Controls	ficvf	t_2	0.65205
ya49	Controls	fiso	t_0	0.0933557
ya49	Controls	fiso	t_1	0.106424
ya49	Controls	fiso	t_2	0.0702477
ya49	Controls	gratio	t_0	0.741966
ya49	Controls	gratio	t_1	0.761058
ya49	Controls	gratio	t_2	0.740262
ya49	Controls	mt	t_0	3.115
ya49	Controls	mt	t_1	2.91692
ya49	Controls	mt	t_2	3.15399
ya49	Controls	odi	t_0	0.304174
ya49	Controls	odi	t_1	0.308868
ya49	Controls	odi	t_2	0.30704
ya49	Controls	pd	t_0	81.0552
ya49	Controls	pd	t_1	81.594
ya49	Controls	pd	t_2	80.8502
ya49	Controls	r1	t_0	0.80231
ya49	Controls	r1	t_1	0.760677
ya49	Controls	r1	t_2	0.784326
ya49	Controls	r2s	t_0	17.4237
ya49	Controls	r2s	t_1	17.2358
ya49	Controls	r2s	t_2	14.6077
zm31	Controls	ficvf	t_0	0.771835
zm31	Controls	ficvf	t_1	0.738713
zm31	Controls	ficvf	t_2	0.731305
zm31	Controls	fiso	t_0	0.128512
zm31	Controls	fiso	t_1	0.106876
zm31	Controls	fiso	t_2	0.100023
zm31	Controls	gratio	t_0	0.756459
zm31	Controls	gratio	t_1	0.761432
zm31	Controls	gratio	t_2	0.744355
zm31	Controls	mt	t_0	3.1824
zm31	Controls	mt	t_1	3.067
zm31	Controls	mt	t_2	3.28568
zm31	Controls	odi	t_0	0.300107
zm31	Controls	odi	t_1	0.306244
zm31	Controls	odi	t_2	0.303221
zm31	Controls	pd	t_0	80.303
zm31	Controls	pd	t_1	82.1728
zm31	Controls	pd	t_2	81.0833
zm31	Controls	r1	t_0	0.853548
zm31	Controls	r1	t_1	0.831225
zm31	Controls	r1	t_2	0.850139
zm31	Controls	r2s	t_0	19.7699
zm31	Controls	r2s	t_1	19.6432
zm31	Controls	r2s	t_2	18.6029

## Sheet: Figure4_ATR_R
subject	interval	PC1_score	learning_rate	PC1_score_rank	learning_rate_rank
av38	MRI2_MRI3	-0.790619	-0.1672	10	3
bk32	MRI2_MRI3	-2.08659	0.207024	5	23
dx83	MRI2_MRI3	-1.39615	0.0100281	8	13
ex39	MRI2_MRI3	0.452073	-0.100907	18	8
gc90	MRI2_MRI3	1.23554	-0.193074	23	2
gp72	MRI2_MRI3	-0.0267677	-0.221009	16	1
hl18	MRI2_MRI3	-2.36214	0.218236	3	24
ht02	MRI2_MRI3	-0.615511	0.0610072	11	16
ke47	MRI2_MRI3	-2.27131	0.2034	4	22
le69	MRI2_MRI3	0.739662	0.179772	20	20
ls91	MRI2_MRI3	-2.80609	0.0381032	1	15
lz42	MRI2_MRI3	0.652231	-0.0497237	19	11
mq60	MRI2_MRI3	1.68576	0.0170269	24	14
mv57	MRI2_MRI3	-1.91701	0.186928	6	21
os29	MRI2_MRI3	-1.03464	0.0766552	9	17
ph22	MRI2_MRI3	-0.609631	-0.0136258	12	12
rz87	MRI2_MRI3	0.141886	-0.154408	17	5
uc37	MRI2_MRI3	0.893105	0.114979	21	18
vp44	MRI2_MRI3	-0.549446	0.11899	13	19
wi06	MRI2_MRI3	-1.51054	-0.101809	7	7
wx77	MRI2_MRI3	-0.215174	-0.0684823	15	10
xy88	MRI2_MRI3	0.932643	-0.130267	22	6
ya49	MRI2_MRI3	-2.69735	-0.159981	2	4
zm31	MRI2_MRI3	-0.307304	-0.0716611	14	9
av38	MRI1_MRI3	-2.89758	-0.1672	2	3
bk32	MRI1_MRI3	-1.60792	0.207024	5	23
dx83	MRI1_MRI3	-0.449873	0.0100281	14	13
ex39	MRI1_MRI3	1.86768	-0.100907	23	8
gc90	MRI1_MRI3	-0.262015	-0.193074	16	2
gp72	MRI1_MRI3	0.170094	-0.221009	20	1
hl18	MRI1_MRI3	-3.58087	0.218236	1	24
ht02	MRI1_MRI3	-0.576967	0.0610072	11	16
ke47	MRI1_MRI3	-1.42192	0.2034	7	22
le69	MRI1_MRI3	-0.65408	0.179772	10	20
ls91	MRI1_MRI3	-1.79487	0.0381032	4	15
lz42	MRI1_MRI3	1.03676	-0.0497237	22	11
mq60	MRI1_MRI3	-0.210473	0.0170269	17	14
mv57	MRI1_MRI3	-2.28593	0.186928	3	21
os29	MRI1_MRI3	-0.162171	0.0766552	18	17
ph22	MRI1_MRI3	-0.689267	-0.0136258	9	12
rz87	MRI1_MRI3	0.364733	-0.154408	21	5
uc37	MRI1_MRI3	1.97844	0.114979	24	18
vp44	MRI1_MRI3	-0.496749	0.11899	13	19
wi06	MRI1_MRI3	-0.332666	-0.101809	15	7
wx77	MRI1_MRI3	-0.768376	-0.0684823	8	10
xy88	MRI1_MRI3	0.132719	-0.130267	19	6
ya49	MRI1_MRI3	-0.503013	-0.159981	12	4
zm31	MRI1_MRI3	-1.52746	-0.0716611	6	9

## Sheet: Figure4_CST_L
subject	interval	PC1_score	learning_rate	PC1_score_rank	learning_rate_rank
av38	MRI2_MRI3	0.421366	-0.1672	9	3
bk32	MRI2_MRI3	0.738854	0.207024	15	23
dx83	MRI2_MRI3	2.35479	0.0100281	23	13
ex39	MRI2_MRI3	-0.733423	-0.100907	1	8
gc90	MRI2_MRI3	0.463204	-0.193074	10	2
gp72	MRI2_MRI3	0.654899	-0.221009	14	1
hl18	MRI2_MRI3	1.66857	0.218236	22	24
ht02	MRI2_MRI3	0.516103	0.0610072	11	16
ke47	MRI2_MRI3	2.62933	0.2034	24	22
le69	MRI2_MRI3	0.24533	0.179772	6	20
ls91	MRI2_MRI3	0.639091	0.0381032	13	15
lz42	MRI2_MRI3	-0.0130301	-0.0497237	4	11
mq60	MRI2_MRI3	1.42537	0.0170269	19	14
mv57	MRI2_MRI3	-0.584067	0.186928	2	21
os29	MRI2_MRI3	1.57541	0.0766552	20	17
ph22	MRI2_MRI3	0.301483	-0.0136258	7	12
rz87	MRI2_MRI3	0.216112	-0.154408	5	5
uc37	MRI2_MRI3	0.957569	0.114979	17	18
vp44	MRI2_MRI3	1.62489	0.11899	21	19
wi06	MRI2_MRI3	1.26351	-0.101809	18	7
wx77	MRI2_MRI3	0.398836	-0.0684823	8	10
xy88	MRI2_MRI3	-0.233874	-0.130267	3	6
ya49	MRI2_MRI3	0.873263	-0.159981	16	4
zm31	MRI2_MRI3	0.625216	-0.0716611	12	9
av38	MRI1_MRI3	-0.827535	-0.1672	5	3
bk32	MRI1_MRI3	2.41883	0.207024	24	23
dx83	MRI1_MRI3	2.22446	0.0100281	23	13
ex39	MRI1_MRI3	-0.565599	-0.100907	6	8
gc90	MRI1_MRI3	0.481581	-0.193074	12	2
gp72	MRI1_MRI3	0.921136	-0.221009	15	1
hl18	MRI1_MRI3	0.259703	0.218236	11	24
ht02	MRI1_MRI3	2.09836	0.0610072	22	16
ke47	MRI1_MRI3	1.90792	0.2034	21	22
le69	MRI1_MRI3	-0.00677653	0.179772	8	20
ls91	MRI1_MRI3	0.814546	0.0381032	14	15
lz42	MRI1_MRI3	-1.08641	-0.0497237	2	11
mq60	MRI1_MRI3	-0.52748	0.0170269	7	14
mv57	MRI1_MRI3	0.0148272	0.186928	9	21
os29	MRI1_MRI3	1.52471	0.0766552	20	17
ph22	MRI1_MRI3	-0.86686	-0.0136258	4	12
rz87	MRI1_MRI3	0.14045	-0.154408	10	5
uc37	MRI1_MRI3	0.736369	0.114979	13	18
vp44	MRI1_MRI3	1.4586	0.11899	19	19
wi06	MRI1_MRI3	-0.972815	-0.101809	3	7
wx77	MRI1_MRI3	1.25587	-0.0684823	17	10
xy88	MRI1_MRI3	1.39827	-0.130267	18	6
ya49	MRI1_MRI3	-2.19297	-0.159981	1	4
zm31	MRI1_MRI3	0.96694	-0.0716611	16	9

## Sheet: Figure4_CST_R
subject	interval	PC1_score	learning_rate	PC1_score_rank	learning_rate_rank
av38	MRI2_MRI3	-2.56512	-0.1672	3	3
bk32	MRI2_MRI3	-2.30801	0.207024	4	23
dx83	MRI2_MRI3	0.321194	0.0100281	19	13
ex39	MRI2_MRI3	-0.147367	-0.100907	16	8
gc90	MRI2_MRI3	1.91686	-0.193074	23	2
gp72	MRI2_MRI3	-0.490207	-0.221009	14	1
hl18	MRI2_MRI3	-2.23825	0.218236	5	24
ht02	MRI2_MRI3	-1.18457	0.0610072	9	16
ke47	MRI2_MRI3	-4.15604	0.2034	1	22
le69	MRI2_MRI3	-0.536641	0.179772	13	20
ls91	MRI2_MRI3	-0.932896	0.0381032	10	15
lz42	MRI2_MRI3	0.00815627	-0.0497237	17	11
mq60	MRI2_MRI3	-0.57475	0.0170269	12	14
mv57	MRI2_MRI3	1.98644	0.186928	24	21
os29	MRI2_MRI3	-1.8097	0.0766552	6	17
ph22	MRI2_MRI3	-1.25884	-0.0136258	8	12
rz87	MRI2_MRI3	0.637224	-0.154408	21	5
uc37	MRI2_MRI3	-0.399474	0.114979	15	18
vp44	MRI2_MRI3	-0.715532	0.11899	11	19
wi06	MRI2_MRI3	-3.07884	-0.101809	2	7
wx77	MRI2_MRI3	0.306623	-0.0684823	18	10
xy88	MRI2_MRI3	0.537741	-0.130267	20	6
ya49	MRI2_MRI3	1.12116	-0.159981	22	4
zm31	MRI2_MRI3	-1.46427	-0.0716611	7	9
av38	MRI1_MRI3	-3.89352	-0.1672	1	3
bk32	MRI1_MRI3	-1.49526	0.207024	7	23
dx83	MRI1_MRI3	-1.75868	0.0100281	5	13
ex39	MRI1_MRI3	-0.795622	-0.100907	13	8
gc90	MRI1_MRI3	1.09289	-0.193074	22	2
gp72	MRI1_MRI3	-1.01079	-0.221009	11	1
hl18	MRI1_MRI3	-3.70901	0.218236	2	24
ht02	MRI1_MRI3	-1.15766	0.0610072	10	16
ke47	MRI1_MRI3	-2.39992	0.2034	4	22
le69	MRI1_MRI3	-0.880992	0.179772	12	20
ls91	MRI1_MRI3	-1.71883	0.0381032	6	15
lz42	MRI1_MRI3	1.12099	-0.0497237	23	11
mq60	MRI1_MRI3	-0.546946	0.0170269	14	14
mv57	MRI1_MRI3	0.061262	0.186928	18	21
os29	MRI1_MRI3	0.83055	0.0766552	21	17
ph22	MRI1_MRI3	-1.23717	-0.0136258	9	12
rz87	MRI1_MRI3	0.557789	-0.154408	20	5
uc37	MRI1_MRI3	0.455204	0.114979	19	18
vp44	MRI1_MRI3	-0.398881	0.11899	15	19
wi06	MRI1_MRI3	-3.03705	-0.101809	3	7
wx77	MRI1_MRI3	-1.30148	-0.0684823	8	10
xy88	MRI1_MRI3	-0.124177	-0.130267	17	6
ya49	MRI1_MRI3	2.06342	-0.159981	24	4
zm31	MRI1_MRI3	-0.12452	-0.0716611	16	9

## Sheet: Figure4_FPT_R
subject	interval	PC1_score	learning_rate	PC1_score_rank	learning_rate_rank
av38	MRI2_MRI3	-0.796402	-0.1672	10	3
bk32	MRI2_MRI3	-1.41162	0.207024	7	23
dx83	MRI2_MRI3	0.0183902	0.0100281	16	13
ex39	MRI2_MRI3	0.483922	-0.100907	20	8
gc90	MRI2_MRI3	1.30209	-0.193074	23	2
gp72	MRI2_MRI3	-1.06598	-0.221009	8	1
hl18	MRI2_MRI3	-2.0492	0.218236	2	24
ht02	MRI2_MRI3	-1.59163	0.0610072	5	16
ke47	MRI2_MRI3	-1.86956	0.2034	3	22
le69	MRI2_MRI3	1.17758	0.179772	22	20
ls91	MRI2_MRI3	-3.09021	0.0381032	1	15
lz42	MRI2_MRI3	-0.451078	-0.0497237	13	11
mq60	MRI2_MRI3	0.414571	0.0170269	18	14
mv57	MRI2_MRI3	0.34697	0.186928	17	21
os29	MRI2_MRI3	-0.555983	0.0766552	12	17
ph22	MRI2_MRI3	-0.351502	-0.0136258	14	12
rz87	MRI2_MRI3	0.474067	-0.154408	19	5
uc37	MRI2_MRI3	1.99253	0.114979	24	18
vp44	MRI2_MRI3	-1.55431	0.11899	6	19
wi06	MRI2_MRI3	-0.705506	-0.101809	11	7
wx77	MRI2_MRI3	0.761662	-0.0684823	21	10
xy88	MRI2_MRI3	-0.308008	-0.130267	15	6
ya49	MRI2_MRI3	-1.81856	-0.159981	4	4
zm31	MRI2_MRI3	-1.04594	-0.0716611	9	9
av38	MRI1_MRI3	-1.49067	-0.1672	5	3
bk32	MRI1_MRI3	-1.9503	0.207024	3	23
dx83	MRI1_MRI3	-0.151353	0.0100281	16	13
ex39	MRI1_MRI3	0.321667	-0.100907	19	8
gc90	MRI1_MRI3	0.253958	-0.193074	18	2
gp72	MRI1_MRI3	-0.638287	-0.221009	12	1
hl18	MRI1_MRI3	-4.20528	0.218236	1	24
ht02	MRI1_MRI3	0.573626	0.0610072	22	16
ke47	MRI1_MRI3	-0.705586	0.2034	10	22
le69	MRI1_MRI3	-0.970335	0.179772	7	20
ls91	MRI1_MRI3	-1.87898	0.0381032	4	15
lz42	MRI1_MRI3	0.788854	-0.0497237	23	11
mq60	MRI1_MRI3	-0.957274	0.0170269	8	14
mv57	MRI1_MRI3	-0.652722	0.186928	11	21
os29	MRI1_MRI3	-0.237502	0.0766552	15	17
ph22	MRI1_MRI3	-0.405742	-0.0136258	13	12
rz87	MRI1_MRI3	0.380731	-0.154408	20	5
uc37	MRI1_MRI3	1.64644	0.114979	24	18
vp44	MRI1_MRI3	-2.64476	0.11899	2	19
wi06	MRI1_MRI3	0.513333	-0.101809	21	7
wx77	MRI1_MRI3	-1.17059	-0.0684823	6	10
xy88	MRI1_MRI3	-0.334724	-0.130267	14	6
ya49	MRI1_MRI3	0.0105724	-0.159981	17	4
zm31	MRI1_MRI3	-0.872711	-0.0716611	9	9

## Sheet: Figure4_T_PREM_R
subject	interval	PC1_score	learning_rate	PC1_score_rank	learning_rate_rank
av38	MRI2_MRI3	0.192937	-0.1672	17	3
bk32	MRI2_MRI3	-1.3398	0.207024	7	23
dx83	MRI2_MRI3	-0.127169	0.0100281	15	13
ex39	MRI2_MRI3	1.23809	-0.100907	22	8
gc90	MRI2_MRI3	1.26963	-0.193074	23	2
gp72	MRI2_MRI3	-0.996759	-0.221009	11	1
hl18	MRI2_MRI3	-2.24631	0.218236	2	24
ht02	MRI2_MRI3	-1.85274	0.0610072	4	16
ke47	MRI2_MRI3	-1.49662	0.2034	6	22
le69	MRI2_MRI3	1.27544	0.179772	24	20
ls91	MRI2_MRI3	-2.17921	0.0381032	3	15
lz42	MRI2_MRI3	0.183285	-0.0497237	16	11
mq60	MRI2_MRI3	0.521098	0.0170269	18	14
mv57	MRI2_MRI3	-0.323367	0.186928	14	21
os29	MRI2_MRI3	-1.08375	0.0766552	10	17
ph22	MRI2_MRI3	-0.502988	-0.0136258	13	12
rz87	MRI2_MRI3	1.025	-0.154408	21	5
uc37	MRI2_MRI3	0.810769	0.114979	19	18
vp44	MRI2_MRI3	-0.845668	0.11899	12	19
wi06	MRI2_MRI3	-1.16911	-0.101809	9	7
wx77	MRI2_MRI3	1.02385	-0.0684823	20	10
xy88	MRI2_MRI3	-1.32806	-0.130267	8	6
ya49	MRI2_MRI3	-2.91983	-0.159981	1	4
zm31	MRI2_MRI3	-1.7504	-0.0716611	5	9
av38	MRI1_MRI3	-0.894388	-0.1672	9	3
bk32	MRI1_MRI3	-1.87516	0.207024	3	23
dx83	MRI1_MRI3	-0.322454	0.0100281	14	13
ex39	MRI1_MRI3	0.400818	-0.100907	23	8
gc90	MRI1_MRI3	-0.0364627	-0.193074	20	2
gp72	MRI1_MRI3	0.181244	-0.221009	21	1
hl18	MRI1_MRI3	-3.98447	0.218236	1	24
ht02	MRI1_MRI3	-0.230495	0.0610072	15	16
ke47	MRI1_MRI3	-0.738456	0.2034	12	22
le69	MRI1_MRI3	-1.3381	0.179772	6	20
ls91	MRI1_MRI3	-0.0986888	0.0381032	18	15
lz42	MRI1_MRI3	1.1703	-0.0497237	24	11
mq60	MRI1_MRI3	-0.761329	0.0170269	10	14
mv57	MRI1_MRI3	-0.921342	0.186928	8	21
os29	MRI1_MRI3	-0.203887	0.0766552	17	17
ph22	MRI1_MRI3	-0.0618527	-0.0136258	19	12
rz87	MRI1_MRI3	-0.203931	-0.154408	16	5
uc37	MRI1_MRI3	0.225611	0.114979	22	18
vp44	MRI1_MRI3	-1.99829	0.11899	2	19
wi06	MRI1_MRI3	-0.596666	-0.101809	13	7
wx77	MRI1_MRI3	-1.42709	-0.0684823	5	10
xy88	MRI1_MRI3	-1.32111	-0.130267	7	6
ya49	MRI1_MRI3	-0.74088	-0.159981	11	4
zm31	MRI1_MRI3	-1.61436	-0.0716611	4	9

[truncated: 2 more sheets: Table1, Figure6]
